# Supplementary material for: Redescription of the forgotten New Caledonian weevil genus Callistomorphus Perroud, 1865 (Coleoptera, Curculionidae, Eugnomini) with descriptions of eight new species
Source: Zookeys. 2019 Jan 31;(821):45–83. doi: 10.3897/zookeys.821.29019 (PMC6367305; doi:10.3897/zookeys.821.29019)
Supplement: XML Treatment for Callistomorphus [file zookeys.821.29019-treatment1.xml]

<!DOCTYPE tp:taxon-treatment
  PUBLIC "-//TaxonX//DTD Taxonomic Treatment Publishing DTD v0 20100105//EN" "tax-treatment-NSO.dtd">
<tp:taxon-treatment xmlns:tp="http://www.plazi.org/taxpub"><tp:treatment-meta><kwd-group><label>Taxon classification</label><kwd><named-content xmlns:xlink="http://www.w3.org/1999/xlink" content-type="kingdom">Animalia</named-content></kwd><kwd><named-content xmlns:xlink="http://www.w3.org/1999/xlink" content-type="order">Coleoptera</named-content></kwd><kwd><named-content xmlns:xlink="http://www.w3.org/1999/xlink" content-type="family">Curculionidae</named-content></kwd></kwd-group><mixed-citation publication-type="journal"><person-group><name><surname>Mazur</surname><given-names>Miłosz Adam</given-names></name></person-group><article-title>Redescription of the forgotten New Caledonian weevil genus <italic><tp:taxon-name><tp:taxon-name-part taxon-name-part-type="genus" reg="Callistomorphus">Callistomorphus</tp:taxon-name-part></tp:taxon-name></italic> Perroud, 1865 (<tp:taxon-name><tp:taxon-name-part taxon-name-part-type="order">Coleoptera</tp:taxon-name-part></tp:taxon-name>, <tp:taxon-name><tp:taxon-name-part taxon-name-part-type="family">Curculionidae</tp:taxon-name-part></tp:taxon-name>, <tp:taxon-name><tp:taxon-name-part taxon-name-part-type="tribe">Eugnomini</tp:taxon-name-part></tp:taxon-name>) with descriptions of eight new species</article-title><source>Zookeys</source><day>31</day><month>1</month><year>2019</year><volume>2019</volume><issue>821</issue><fpage>45</fpage><lpage>83</lpage><pub-id pub-id-type="doi">10.3897/zookeys.821.29019</pub-id></mixed-citation></tp:treatment-meta><tp:nomenclature><label>Genus</label><tp:taxon-name>
            <tp:taxon-name-part taxon-name-part-type="genus" reg="Callistomorphus">Callistomorphus</tp:taxon-name-part>
          </tp:taxon-name><tp:taxon-authority>Perroud, 1865</tp:taxon-authority><tp:nomenclature-citation-list><tp:nomenclature-citation><tp:taxon-name>
                <tp:taxon-name-part taxon-name-part-type="genus" reg="Callistomorphus">Callistomorphus</tp:taxon-name-part>
              </tp:taxon-name><comment>Perroud, 1865: <xref ref-type="bibr" rid="B18">Perroud and Montrouzier 1865</xref> [1864-misprint]: 169 (description); <xref ref-type="bibr" rid="B6">Gemminger and Harold 1871</xref>: 2449 (catalogue); <xref ref-type="bibr" rid="B11">Marschall 1873</xref>: 178 (catalogue); <xref ref-type="bibr" rid="B19">Scudder 1882</xref>: 49 (catalogue of generic names in zoology); <xref ref-type="bibr" rid="B7">Klima 1934</xref>: 80 (catalogue); <xref ref-type="bibr" rid="B1">Alonso-Zarazaga and Lyal 1999</xref>: 79 (catalogue). Type species: <tp:taxon-name><tp:taxon-name-part taxon-name-part-type="genus" reg="Callistomorphus">Callistomorphus</tp:taxon-name-part><tp:taxon-name-part taxon-name-part-type="species" reg="farinosus">farinosus</tp:taxon-name-part></tp:taxon-name> Perroud, 1865 (by monotypy). </comment></tp:nomenclature-citation></tp:nomenclature-citation-list></tp:nomenclature><tp:treatment-sec sec-type="diagnosis" id="SECID0ETFAE"><title>Diagnosis.</title><p>Distinguished from other genera of <tp:taxon-name><tp:taxon-name-part taxon-name-part-type="tribe">Eugnomini</tp:taxon-name-part></tp:taxon-name> by the following combination of characters: rostrum elongate, longer than pronotum alone, but shorter than head and pronotum taken together; in dorsal view with distinct, polished longitudinal carina. Mandibles elongate, distinctly protruding beyond apical margin of rostrum, not exodont, overlapping. Head behind eyes distinctly constricted. Pronotum strongly narrowed before apical part with pair of various developed tubercles near middle of length. Elytra strongly scabrous with numerous, small tubercles and pair of large, elongate tubercles near middle of length (next as “middle tubercles”). Legs elongate, all femora strongly broadened, with distinct, enlarged tooth that is usually larger than half of maximum femoral width; all tibiae distinctly sinuate, without mucro in male; tarsal claws free at base, glabrous, only regularly extended basally.</p></tp:treatment-sec><tp:treatment-sec sec-type="redescription" id="SECID0E5FAE"><title>Redescription.</title><p>Body length (<abbrev xmlns:xlink="http://www.w3.org/1999/xlink" xlink:title="length of body exclusive of rostrum" id="ABBRID0EEGAE" xlink:type="simple">lb</abbrev>) – 7.20–14.70 mm.</p><p><italic>Body colour and vestiture</italic> (Figs <xref ref-type="fig" rid="F2">13–21</xref>). Entire body covered with strictly adjoining, small, elongate scales. Colour variable but general patterns appear stable in some species (e.g. <italic><tp:taxon-name><tp:taxon-name-part taxon-name-part-type="genus" reg="Callistomorphus">C.</tp:taxon-name-part><tp:taxon-name-part taxon-name-part-type="species" reg="farinosus">farinosus</tp:taxon-name-part></tp:taxon-name></italic> Perroud). Middle of elytra usually with paler spot between the 7<sup>th</sup> and 11<sup>th</sup> elytral intervals and usually extending from one-third to two-thirds of elytral length, though sometimes shorter.</p><p><italic>Rostrum</italic> (Figs <xref ref-type="fig" rid="F1">1</xref>, <xref ref-type="fig" rid="F1">2</xref>, <xref ref-type="fig" rid="F1">4</xref>, <xref ref-type="fig" rid="F1">5</xref>, <xref ref-type="fig" rid="F7">58</xref>–<xref ref-type="fig" rid="F8">75</xref>). Elongate, almost as long as head and pronotum taken together; medially in most species with distinct longitudinal carina (Fig. <xref ref-type="fig" rid="F1">4</xref>) reaching almost to hind margin of eyes, slightly to distinctly curved in lateral view (Figs <xref ref-type="fig" rid="F7">58–66</xref>), maximum width at apical portion between antennal insertion and apex, slightly narrowing from antennal insertion to base. <italic><tp:taxon-name><tp:taxon-name-part taxon-name-part-type="genus" reg="Scrobes">Scrobes</tp:taxon-name-part></tp:taxon-name></italic> partially visible in dorsal view (Fig. <xref ref-type="fig" rid="F1">4</xref>); in lateral view visible to about two-thirds of length; in ventral view dilated, not connected, evanescent before fore margin of eyes (Fig. <xref ref-type="fig" rid="F1">2</xref>). <italic>Antennae</italic> elongate; scape reaches beyond front margin of eye, funicle 7-segmented, club elongate (Figs <xref ref-type="fig" rid="F8">67–75</xref>). <italic>Mouthparts</italic> (Fig. <xref ref-type="fig" rid="F1">5</xref>) with elongate, flexible maxillae, reaching distinctly beyond front margin of rostrum; maxillary palpi 3-segmented, second maxillary palpomere distinctly elongate, third segment very short. Labial palps three-segmented, third palpomere very small, slightly protruding from second palpomere. Mentum short and wide, 3–4 × wider than long. Submentum slightly longer than wide. Mandibles strongly elongate, distinctly protruding beyond edge of rostrum; overlapping, with one apical incisor; outer edge gently rounded inwardly; inner edge smooth, without teeth.</p><p><italic>Head</italic> (Figs <xref ref-type="fig" rid="F1">1</xref>, <xref ref-type="fig" rid="F1">2</xref>, <xref ref-type="fig" rid="F1">3a, b</xref>, <xref ref-type="fig" rid="F1">6</xref>, <xref ref-type="fig" rid="F7">58–66</xref>, <xref ref-type="fig" rid="F9">76–84</xref>). Subquadrate to transverse, distinctly narrowed behind eyes. Vertex usually with a pair of small tubercles, each furnished with bundle of scales. Eyes slightly to strongly convex, only in <italic><tp:taxon-name><tp:taxon-name-part taxon-name-part-type="genus" reg="Callistomorphus">C.</tp:taxon-name-part><tp:taxon-name-part taxon-name-part-type="species" reg="minimus">minimus</tp:taxon-name-part></tp:taxon-name></italic> sp. n. protruding above margin of head in lateral view; setae between some ommatidia short (shorter than diameter – e.g. in <italic><tp:taxon-name><tp:taxon-name-part taxon-name-part-type="genus" reg="Callistomorphus">C.</tp:taxon-name-part><tp:taxon-name-part taxon-name-part-type="species" reg="fundatus">fundatus</tp:taxon-name-part></tp:taxon-name></italic> sp. n.) or elongate (longer than diameter – e.g. in <italic><tp:taxon-name><tp:taxon-name-part taxon-name-part-type="genus" reg="Callistomorphus">C.</tp:taxon-name-part><tp:taxon-name-part taxon-name-part-type="species" reg="gibbus">gibbus</tp:taxon-name-part></tp:taxon-name></italic> sp. n.). Gular suture in most species visible.</p><fig id="F1" position="float" orientation="portrait"><label>Figures 1–12.</label><caption><p>General morphology of <italic><tp:taxon-name><tp:taxon-name-part taxon-name-part-type="genus" reg="Callistomorphus">Callistomorphus</tp:taxon-name-part></tp:taxon-name></italic>: <bold>1</bold><italic><tp:taxon-name><tp:taxon-name-part taxon-name-part-type="genus" reg="Callistomorphus">C.</tp:taxon-name-part><tp:taxon-name-part taxon-name-part-type="species" reg="farinosus">farinosus</tp:taxon-name-part></tp:taxon-name></italic> Perr., head and rostrum, dorsal view <bold>2</bold><italic><tp:taxon-name><tp:taxon-name-part taxon-name-part-type="genus" reg="Callistomorphus">C.</tp:taxon-name-part><tp:taxon-name-part taxon-name-part-type="species" reg="malleus">malleus</tp:taxon-name-part></tp:taxon-name></italic> sp. n., head and rostrum ventral view <bold>3</bold><italic><tp:taxon-name><tp:taxon-name-part taxon-name-part-type="genus" reg="Callistomorphus">C.</tp:taxon-name-part><tp:taxon-name-part taxon-name-part-type="species" reg="fundatus">fundatus</tp:taxon-name-part></tp:taxon-name></italic> sp. n., ventral view of eye with magnification of setae between ommatidia (<bold>a</bold><italic><tp:taxon-name><tp:taxon-name-part taxon-name-part-type="genus" reg="Callistomorphus">C.</tp:taxon-name-part><tp:taxon-name-part taxon-name-part-type="species" reg="fundatus">fundatus</tp:taxon-name-part></tp:taxon-name></italic> sp. n., <bold>b</bold><italic><tp:taxon-name><tp:taxon-name-part taxon-name-part-type="genus" reg="Callistomorphus">C.</tp:taxon-name-part><tp:taxon-name-part taxon-name-part-type="species" reg="gibbus">gibbus</tp:taxon-name-part></tp:taxon-name></italic> sp. n.) <bold>4</bold><italic><tp:taxon-name><tp:taxon-name-part taxon-name-part-type="genus" reg="Callistomorphus">C.</tp:taxon-name-part><tp:taxon-name-part taxon-name-part-type="species" reg="farinosus">farinosus</tp:taxon-name-part></tp:taxon-name></italic> Perr., apical part of rostrum with antennal insertion, dorsal view <bold>5</bold><italic><tp:taxon-name><tp:taxon-name-part taxon-name-part-type="genus" reg="Callistomorphus">C.</tp:taxon-name-part><tp:taxon-name-part taxon-name-part-type="species" reg="turbidus">turbidus</tp:taxon-name-part></tp:taxon-name></italic> sp. n., mouth parts <bold>6</bold><italic><tp:taxon-name><tp:taxon-name-part taxon-name-part-type="genus" reg="Callistomorphus">C.</tp:taxon-name-part><tp:taxon-name-part taxon-name-part-type="species" reg="gibbus">gibbus</tp:taxon-name-part></tp:taxon-name></italic> sp. n., head and pronotum, frontodorsal view; a medial tubercles on pronotum, b thickened front “wall” of pronotum (greened) <bold>7</bold><italic><tp:taxon-name><tp:taxon-name-part taxon-name-part-type="genus" reg="Callistomorphus">C.</tp:taxon-name-part><tp:taxon-name-part taxon-name-part-type="species" reg="rutai">rutai</tp:taxon-name-part></tp:taxon-name></italic> sp. n., fore coxae <bold>8</bold><italic><tp:taxon-name><tp:taxon-name-part taxon-name-part-type="genus" reg="Callistomorphus">C.</tp:taxon-name-part><tp:taxon-name-part taxon-name-part-type="species" reg="gibbus">gibbus</tp:taxon-name-part></tp:taxon-name></italic> sp. n., hind femur, dorsal view <bold>9</bold><italic><tp:taxon-name><tp:taxon-name-part taxon-name-part-type="genus" reg="Callistomorphus">C.</tp:taxon-name-part><tp:taxon-name-part taxon-name-part-type="species" reg="fundatus">fundatus</tp:taxon-name-part></tp:taxon-name></italic> sp. n., abdomen <bold>a</bold><italic><tp:taxon-name><tp:taxon-name-part taxon-name-part-type="genus" reg="Callistomorphus">C.</tp:taxon-name-part><tp:taxon-name-part taxon-name-part-type="species" reg="torosus">torosus</tp:taxon-name-part></tp:taxon-name></italic> sp. n. <bold>b</bold><italic><tp:taxon-name><tp:taxon-name-part taxon-name-part-type="genus" reg="Callistomorphus">C.</tp:taxon-name-part><tp:taxon-name-part taxon-name-part-type="species" reg="fundatus">fundatus</tp:taxon-name-part></tp:taxon-name></italic> sp. n., apical setae on last ventrite <bold>10</bold><italic><tp:taxon-name><tp:taxon-name-part taxon-name-part-type="genus" reg="Callistomorphus">C.</tp:taxon-name-part><tp:taxon-name-part taxon-name-part-type="species" reg="malleus">malleus</tp:taxon-name-part></tp:taxon-name></italic> sp. n., hind leg, lateral view <bold>11</bold><italic><tp:taxon-name><tp:taxon-name-part taxon-name-part-type="genus" reg="Callistomorphus">C.</tp:taxon-name-part><tp:taxon-name-part taxon-name-part-type="species" reg="turbidus">turbidus</tp:taxon-name-part></tp:taxon-name></italic> sp. n., hind tarsus <bold>12</bold><italic><tp:taxon-name><tp:taxon-name-part taxon-name-part-type="genus" reg="Callistomorphus">C.</tp:taxon-name-part><tp:taxon-name-part taxon-name-part-type="species" reg="rutai">rutai</tp:taxon-name-part></tp:taxon-name></italic> sp. n., tarsal claws.</p></caption><graphic xmlns:xlink="http://www.w3.org/1999/xlink" xlink:href="zookeys-821-045-g001.jpg" position="float" orientation="portrait" xlink:type="simple" id="oo_261025.jpg"/></fig><p><italic>Pronotum</italic> (Figs <xref ref-type="fig" rid="F1">6a, b</xref>, <xref ref-type="fig" rid="F5">40</xref>–<xref ref-type="fig" rid="F6">57</xref>). With characteristic shape: broadest at base, distinctly narrowed to more or less two-thirds of length and strongly expanded apically (except <italic><tp:taxon-name><tp:taxon-name-part taxon-name-part-type="genus" reg="Callistomorphus">C.</tp:taxon-name-part><tp:taxon-name-part taxon-name-part-type="species" reg="minimus">minimus</tp:taxon-name-part></tp:taxon-name></italic> sp. n.). Apical margin in most species strongly scabrous with a few (8–10) tubercles on dorsal and lateral edge; anterior surface of pronotum forming distinct flat wall (visible in anterior view) (Fig. <xref ref-type="fig" rid="F1">6b</xref>). In lateral view, a pair of conspicuously protruding or flattened tubercles are present near midpoint (Figs <xref ref-type="fig" rid="F1">6a</xref>, <xref ref-type="fig" rid="F6">49–57</xref>). Anterior area, in lateral view, with transverse groove and sparse, shallow punctures (Figs <xref ref-type="fig" rid="F6">49–57</xref>).</p><p><italic>Elytra</italic> (Figs <xref ref-type="fig" rid="F3">22</xref>–<xref ref-type="fig" rid="F4">39</xref>). Longer than wide (<abbrev xmlns:xlink="http://www.w3.org/1999/xlink" xlink:title="elytra length" id="ABBRID0EWTAE" xlink:type="simple">el</abbrev>/<abbrev xmlns:xlink="http://www.w3.org/1999/xlink" xlink:title="width of elytral base" id="ABBRID0E1TAE" xlink:type="simple">bew</abbrev> 1.47–1.68) with eleven intervals. Widest at base, through the middle of well-developed humeral calli; lateral margins subparallel to ca. fourth-fifths of length before strongly narrowing to apex. Third interval, near middle of length, with distinct tubercle (except <italic><tp:taxon-name><tp:taxon-name-part taxon-name-part-type="genus" reg="Callistomorphus">C.</tp:taxon-name-part><tp:taxon-name-part taxon-name-part-type="species" reg="minimus">minimus</tp:taxon-name-part></tp:taxon-name></italic> sp. n.); height of the tubercle subequal to width of two or three intervals, the length more or less from one-third to one-quarter length of elytra. Intervals convex, in some species intervals 3, 5, 7, 9 more convex with numerous, irregular, small tubercles (flattened or acuminate). Seventh interval narrowed on short distance behind humeral angles, apically with more or less distinct tubercle (next as – posterior calli), protruding beyond outline of elytra in dorsal view (except <italic><tp:taxon-name><tp:taxon-name-part taxon-name-part-type="genus" reg="Callistomorphus">C.</tp:taxon-name-part><tp:taxon-name-part taxon-name-part-type="species" reg="minimus">minimus</tp:taxon-name-part></tp:taxon-name></italic> sp. n.); 9<sup>th</sup> interval behind humeral angles weakly protruding, clearly visible in dorsal view on this section.</p><p><italic>Legs</italic> (Figs <xref ref-type="fig" rid="F1">7</xref>, <xref ref-type="fig" rid="F1">8</xref>, <xref ref-type="fig" rid="F1">10</xref>, <xref ref-type="fig" rid="F1">11</xref>, <xref ref-type="fig" rid="F1">12</xref>). Fore coxae contiguous (Fig. <xref ref-type="fig" rid="F1">7</xref>). Femora elongate at base and strongly broadened medially with enlarged tooth (Figs <xref ref-type="fig" rid="F1">8</xref>, <xref ref-type="fig" rid="F1">10</xref>). Tooth on fore femora with margins and apex obtuse, middle and hind with apex acute and sharp outer edge. All tibiae elongate, slender, distinctly sinuate (Fig. <xref ref-type="fig" rid="F1">10</xref>). Tarsi elongate, as long as 0.5 × length of tibiae; first tarsomere slightly longer than second, second and third of similar length. Claws untoothed, broadened basally (Figs <xref ref-type="fig" rid="F1">11</xref>, <xref ref-type="fig" rid="F1">12</xref>).</p><p><italic>Abdomen</italic> (Figs <xref ref-type="fig" rid="F1">9a, b</xref>, <xref ref-type="fig" rid="F9">85–93</xref>, <xref ref-type="fig" rid="F10">101–107</xref>, <xref ref-type="fig" rid="F12">127–131</xref>). Subquadrate to longer than wide, <abbrev xmlns:xlink="http://www.w3.org/1999/xlink" xlink:title="abdomen length" id="ABBRID0E1WAE" xlink:type="simple">al</abbrev>/<abbrev xmlns:xlink="http://www.w3.org/1999/xlink" xlink:title="abdomen maximum width" id="ABBRID0E5WAE" xlink:type="simple">aw</abbrev> 0.93–1.20. First suture fused medially, sometimes obsolete; sutures between ventrites 2–5 strongly depressed. Last ventrite short (except <italic><tp:taxon-name><tp:taxon-name-part taxon-name-part-type="genus" reg="Callistomorphus">C.</tp:taxon-name-part><tp:taxon-name-part taxon-name-part-type="species" reg="fundatus">fundatus</tp:taxon-name-part></tp:taxon-name></italic> sp. n.) apically with pair of bundled, erect setae (Fig. <xref ref-type="fig" rid="F1">9a, b</xref>); in most species with shallow depressions laterally and apically between pair of erect setal tufts. Margin of last ventrite usually with distinct, sharp edge (Fig. <xref ref-type="fig" rid="F9">91</xref>). Pygidium concealed by elytra; in male generally subquadrate (Figs <xref ref-type="fig" rid="F10">101–107</xref>); in female wider than its length (Figs <xref ref-type="fig" rid="F12">127–131</xref>).</p><p><italic>Male terminalia</italic> (Figs <xref ref-type="fig" rid="F10">94–100</xref>, <xref ref-type="fig" rid="F11">108–121</xref>). Penis (Figs <xref ref-type="fig" rid="F10">94–100</xref>) well sclerotised, distinctly curved in lateral view; basal piece (apodemal bridge) from weakly (e.g. <italic><tp:taxon-name><tp:taxon-name-part taxon-name-part-type="genus" reg="Callistomorphus">C.</tp:taxon-name-part><tp:taxon-name-part taxon-name-part-type="species" reg="farinosus">farinosus</tp:taxon-name-part></tp:taxon-name></italic>) to fully sclerotised (e.g. <italic><tp:taxon-name><tp:taxon-name-part taxon-name-part-type="genus" reg="Callistomorphus">C.</tp:taxon-name-part><tp:taxon-name-part taxon-name-part-type="species" reg="turbidus">turbidus</tp:taxon-name-part></tp:taxon-name></italic> sp. n.).</p><p>Apodemes shorter than penis body; basally narrow, than distinctly extended, laterally flattened.</p><p><italic><tp:taxon-name><tp:taxon-name-part taxon-name-part-type="genus" reg="Tegmen">Tegmen</tp:taxon-name-part></tp:taxon-name></italic> (Figs <xref ref-type="fig" rid="F11">108–114</xref>). With elongate apodeme, parameroid lobes divided in different ways (detailed in description of species).</p><p><italic>Spiculum gastrale</italic> (Figs <xref ref-type="fig" rid="F11">115–121</xref>). With elongate apodeme and divided base. Hemisternites strongly sclerotised, in most species directly connected with base of spiculum.</p><p><italic>Female terminalia</italic> (Figs <xref ref-type="fig" rid="F12">122–126</xref>, <xref ref-type="fig" rid="F12">132</xref>–<xref ref-type="fig" rid="F13">144</xref>). Abdominal tergite VIII (Figs <xref ref-type="fig" rid="F12">122–126</xref>) usually subtriangular with maximum width at base (exception – <italic><tp:taxon-name><tp:taxon-name-part taxon-name-part-type="genus" reg="Callistomorphus">C.</tp:taxon-name-part><tp:taxon-name-part taxon-name-part-type="species" reg="farinosus">farinosus</tp:taxon-name-part></tp:taxon-name></italic>). Lateral edges with conspicuous, strongly elongate setae. Spermatheca (Figs <xref ref-type="fig" rid="F12">132–134</xref>) strongly curved. Abdominal sternite VIII (Figs <xref ref-type="fig" rid="F13">135–139</xref>) with elongate apodeme and well-developed apical lobe with species-specific patterns of sclerotisation. Lateral edges of apical lobe with short, erect setae. Ovipositor (Figs <xref ref-type="fig" rid="F13">140–144</xref>) with elongate gonocoxite; styli elongate, apically with one or two bundles of elongate setae.</p><p><italic>Sexual dimorphism</italic>. <italic><tp:taxon-name><tp:taxon-name-part taxon-name-part-type="genus" reg="Callistomorphus">Callistomorphus</tp:taxon-name-part></tp:taxon-name></italic> is a genus with a very indistinct sexual dimorphism. Specimens within particular species vary in size and proportion of the body and values of these parameters overlap each other (Tab. <xref ref-type="table" rid="T1">1</xref>). Both sexes have a similar last ventrite; length of rostrum and proportion of elytra are not diagnostic.</p><p><italic>Distribution</italic>. The genus is endemic in New Caledonia, known only from the main island, Grande Terre. Localities where particular species were collected are shown in Fig. <xref ref-type="fig" rid="F14">145</xref>.</p><p><italic>Biology</italic>. The detailed biology of species is unknown. Although other members of <tp:taxon-name><tp:taxon-name-part taxon-name-part-type="tribe">Eugnomini</tp:taxon-name-part></tp:taxon-name> have been reared from dead wood, subcortical tissues, live stems, galls, and the leaves or fruits of many species of plants from different families (e.g. <xref ref-type="bibr" rid="B13">May 1987</xref>, <xref ref-type="bibr" rid="B17">Mazur et al. 2016</xref>), specimens of <italic><tp:taxon-name><tp:taxon-name-part taxon-name-part-type="genus" reg="Callistomorphus">Callistomorphus</tp:taxon-name-part></tp:taxon-name></italic> were collected by beating or by sifting from the litter. Many species are suspected to have nocturnal activity, often being collected using light traps or by beating vegetation at night (see the data from the labels). According to the label data and the personal comments of Marek Wanat, members of the genus are most commonly found on plant leaves in humid and rain forest growing on limestone and/or ultramafic rocks (<xref ref-type="bibr" rid="B3">Bonvallot et al. 2013</xref>), some of them only at altitudes exceeding 500 metres above sea level.</p><p><italic>Remarks</italic>. Members of the genus are variable in terms of their size, body proportions and colour. However, they are separated from the other genera of the tribe by the set of characters presented in the above diagnosis. Many of the species are also the biggest members of the tribe. Despite their large size and characteristic body form, members of this genus are not common in museum collections or in the field. For example, during the French fieldwork conducted in the 1980s and 1990s, where fogging and standard collecting methods were used (pers. com. Hélène Perrin), no single specimen of <italic><tp:taxon-name><tp:taxon-name-part taxon-name-part-type="genus" reg="Callistomorphus">Callistomorphus</tp:taxon-name-part></tp:taxon-name></italic> was found (see the label data of the specimens deposited in <named-content xmlns:xlink="http://www.w3.org/1999/xlink" content-type="dwc:institutional_code" xlink:type="simple">MNHN</named-content>); fewer than 30 specimens of the genus were recently collected during three Polish expeditions (2006, 2008 and 2010) where a wide range of collecting methods (beating vegetation at night and day, sifting, sweep netting, light traps) were used. Most of these specimens represent new species which are described in this paper.</p><table-wrap id="T1" position="float" orientation="portrait"><label>Table 1.</label><caption><p>Indices for species of <italic><tp:taxon-name><tp:taxon-name-part taxon-name-part-type="genus" reg="Callistomorphus">Callistomorphus</tp:taxon-name-part></tp:taxon-name></italic> Perr., where: m – male, f – female.</p></caption><table id="TID0EDLBG" rules="all"><tbody><tr><th rowspan="1" colspan="1"/><th rowspan="1" colspan="1">
                    <italic><tp:taxon-name>
                        <tp:taxon-name-part taxon-name-part-type="genus" reg="Callistomorphus">C.</tp:taxon-name-part>
                        <tp:taxon-name-part taxon-name-part-type="species" reg="farinosus">farinosus</tp:taxon-name-part>
                      </tp:taxon-name></italic>
                  </th><th rowspan="1" colspan="1">
                    <italic><tp:taxon-name>
                        <tp:taxon-name-part taxon-name-part-type="genus" reg="Callistomorphus">C.</tp:taxon-name-part>
                        <tp:taxon-name-part taxon-name-part-type="species" reg="fundatus">fundatus</tp:taxon-name-part>
                      </tp:taxon-name></italic>
                  </th><th rowspan="1" colspan="1">
                    <italic><tp:taxon-name>
                        <tp:taxon-name-part taxon-name-part-type="genus" reg="Callistomorphus">C.</tp:taxon-name-part>
                        <tp:taxon-name-part taxon-name-part-type="species" reg="gibbus">gibbus</tp:taxon-name-part>
                      </tp:taxon-name></italic>
                  </th><th rowspan="1" colspan="1">
                    <italic><tp:taxon-name>
                        <tp:taxon-name-part taxon-name-part-type="genus" reg="Callistomorphus">C.</tp:taxon-name-part>
                        <tp:taxon-name-part taxon-name-part-type="species" reg="malleus">malleus</tp:taxon-name-part>
                      </tp:taxon-name></italic>
                  </th><th rowspan="1" colspan="1">
                    <italic><tp:taxon-name>
                        <tp:taxon-name-part taxon-name-part-type="genus" reg="Callistomorphus">C.</tp:taxon-name-part>
                        <tp:taxon-name-part taxon-name-part-type="species" reg="minimus">minimus</tp:taxon-name-part>
                      </tp:taxon-name></italic>
                  </th><th rowspan="1" colspan="1">
                    <italic><tp:taxon-name>
                        <tp:taxon-name-part taxon-name-part-type="genus" reg="Callistomorphus">C.</tp:taxon-name-part>
                        <tp:taxon-name-part taxon-name-part-type="species" reg="rutai">rutai</tp:taxon-name-part>
                      </tp:taxon-name></italic>
                  </th><th rowspan="1" colspan="1">
                    <italic><tp:taxon-name>
                        <tp:taxon-name-part taxon-name-part-type="genus" reg="Callistomorphus">C.</tp:taxon-name-part>
                        <tp:taxon-name-part taxon-name-part-type="species" reg="szoltysi">szoltysi</tp:taxon-name-part>
                      </tp:taxon-name></italic>
                  </th><th rowspan="1" colspan="1">
                    <italic><tp:taxon-name>
                        <tp:taxon-name-part taxon-name-part-type="genus" reg="Callistomorphus">C.</tp:taxon-name-part>
                        <tp:taxon-name-part taxon-name-part-type="species" reg="torosus">torosus</tp:taxon-name-part>
                      </tp:taxon-name></italic>
                  </th><th rowspan="1" colspan="1">
                    <italic><tp:taxon-name>
                        <tp:taxon-name-part taxon-name-part-type="genus" reg="Callistomorphus">C.</tp:taxon-name-part>
                        <tp:taxon-name-part taxon-name-part-type="species" reg="turbidus">turbidus</tp:taxon-name-part>
                      </tp:taxon-name></italic>
                  </th></tr><tr><td rowspan="2" colspan="1"><abbrev xmlns:xlink="http://www.w3.org/1999/xlink" xlink:title="head width" id="ABBRID0EPCAG" xlink:type="simple">hw</abbrev>/<abbrev xmlns:xlink="http://www.w3.org/1999/xlink" xlink:title="head length" id="ABBRID0ETCAG" xlink:type="simple">hl</abbrev></td><td rowspan="1" colspan="1">m: 1.07</td><td rowspan="2" colspan="1">m: 1.07</td><td rowspan="2" colspan="1">m: 1.00–1.20</td><td rowspan="1" colspan="1">m: 1.00–1.20</td><td rowspan="2" colspan="1">f: 1.17</td><td rowspan="2" colspan="1">m: 1.08</td><td rowspan="2" colspan="1">f: 1.08</td><td rowspan="1" colspan="1">m: 0.92</td><td rowspan="2" colspan="1">m: 0.92</td></tr><tr><td rowspan="1" colspan="1">f: 1.00–1.10</td><td rowspan="1" colspan="1">f: 1.00–1.33</td><td rowspan="1" colspan="1">f: 1.00</td></tr><tr><td rowspan="2" colspan="1"><abbrev xmlns:xlink="http://www.w3.org/1999/xlink" xlink:title="eye length" id="ABBRID0EAEAG" xlink:type="simple">eyl</abbrev>/<abbrev xmlns:xlink="http://www.w3.org/1999/xlink" xlink:title="head length" id="ABBRID0EEEAG" xlink:type="simple">hl</abbrev></td><td rowspan="1" colspan="1">m: 0.50–0.53</td><td rowspan="2" colspan="1">m: 0.43</td><td rowspan="2" colspan="1">m: 0.45–0.55</td><td rowspan="1" colspan="1">m: 0.50–0.60</td><td rowspan="2" colspan="1">f: 0.56</td><td rowspan="2" colspan="1">m: 0.50</td><td rowspan="2" colspan="1">f: 0.50</td><td rowspan="1" colspan="1">m: 0.38</td><td rowspan="2" colspan="1">m: 0.42</td></tr><tr><td rowspan="1" colspan="1">f: 0.47–0.53</td><td rowspan="1" colspan="1">f: 0.45–0.55</td><td rowspan="1" colspan="1">f: 0.46</td></tr><tr><td rowspan="2" colspan="1"><abbrev xmlns:xlink="http://www.w3.org/1999/xlink" xlink:title="rostrum length" id="ABBRID0ERFAG" xlink:type="simple">rl</abbrev>/<abbrev xmlns:xlink="http://www.w3.org/1999/xlink" xlink:title="pronotum length" id="ABBRID0EVFAG" xlink:type="simple">pl</abbrev></td><td rowspan="1" colspan="1">m: 1.09–1.12</td><td rowspan="2" colspan="1">m: 1.04</td><td rowspan="2" colspan="1">m: 1.00–1.12</td><td rowspan="1" colspan="1">m: 1.17–1.21</td><td rowspan="2" colspan="1">f: 1.21</td><td rowspan="2" colspan="1">m: 1.20</td><td rowspan="2" colspan="1">f: 1.20</td><td rowspan="1" colspan="1">m: 1.12</td><td rowspan="2" colspan="1">m: 1.11</td></tr><tr><td rowspan="1" colspan="1">f: 1.03–1.11</td><td rowspan="1" colspan="1">f: 1.12–1.24</td><td rowspan="1" colspan="1">f: 1.07</td></tr><tr><td rowspan="2" colspan="1"><abbrev xmlns:xlink="http://www.w3.org/1999/xlink" xlink:title="rostrum length" id="ABBRID0ECHAG" xlink:type="simple">rl</abbrev>/<abbrev xmlns:xlink="http://www.w3.org/1999/xlink" xlink:title="width of rostrum apex" id="ABBRID0EGHAG" xlink:type="simple">arw</abbrev></td><td rowspan="1" colspan="1">m: 4.00–4.22</td><td rowspan="2" colspan="1">m: 3.38</td><td rowspan="2" colspan="1">m: 3.00–3.17</td><td rowspan="1" colspan="1">m: 3.80–4.30</td><td rowspan="2" colspan="1">f: 3.40</td><td rowspan="2" colspan="1">m: 4.00</td><td rowspan="2" colspan="1">f: 3.35</td><td rowspan="1" colspan="1">m: 3.50</td><td rowspan="2" colspan="1">m: 2.86</td></tr><tr><td rowspan="1" colspan="1">f: 3.67–4.00</td><td rowspan="1" colspan="1">f: 4.00–4.50</td><td rowspan="1" colspan="1">f: 3.33</td></tr><tr><td rowspan="2" colspan="1"><abbrev xmlns:xlink="http://www.w3.org/1999/xlink" xlink:title="antennal scape length" id="ABBRID0ETIAG" xlink:type="simple">scl</abbrev>/<abbrev xmlns:xlink="http://www.w3.org/1999/xlink" xlink:title="rostrum length" id="ABBRID0EXIAG" xlink:type="simple">rl</abbrev></td><td rowspan="1" colspan="1">m: 0.74–0.78</td><td rowspan="2" colspan="1">m: 0.85</td><td rowspan="2" colspan="1">m: 0.82–0.90</td><td rowspan="1" colspan="1">m: 0.75–0.80</td><td rowspan="2" colspan="1">f: 0.76</td><td rowspan="2" colspan="1">m: 0.80</td><td rowspan="2" colspan="1">f: 0.80</td><td rowspan="1" colspan="1">m: 0.82</td><td rowspan="2" colspan="1">m: 0.75</td></tr><tr><td rowspan="1" colspan="1">f: 0.82–0.83</td><td rowspan="1" colspan="1">f: 0.70–0.85</td><td rowspan="1" colspan="1">f: 0.83</td></tr><tr><td rowspan="2" colspan="1"><abbrev xmlns:xlink="http://www.w3.org/1999/xlink" xlink:title="pronotum width at the base" id="ABBRID0EEKAG" xlink:type="simple">bpw</abbrev>/<abbrev xmlns:xlink="http://www.w3.org/1999/xlink" xlink:title="pronotum length" id="ABBRID0EIKAG" xlink:type="simple">pl</abbrev></td><td rowspan="1" colspan="1">m: 0.97–1.03</td><td rowspan="2" colspan="1">m: 1.04</td><td rowspan="2" colspan="1">m: 1.06–1.15</td><td rowspan="1" colspan="1">m: 1.00–1.05</td><td rowspan="2" colspan="1">f: 1.21</td><td rowspan="2" colspan="1">m: 1.08</td><td rowspan="2" colspan="1">f: 1.20</td><td rowspan="1" colspan="1">m: 1.04</td><td rowspan="2" colspan="1">m: 1.17</td></tr><tr><td rowspan="1" colspan="1">f: 0.97–1.00</td><td rowspan="1" colspan="1">f: 0.95–1.10</td><td rowspan="1" colspan="1">f: 1.11</td></tr><tr><td rowspan="2" colspan="1"><abbrev xmlns:xlink="http://www.w3.org/1999/xlink" xlink:title="pronotum width at the base" id="ABBRID0EVLAG" xlink:type="simple">bpw</abbrev>/<abbrev xmlns:xlink="http://www.w3.org/1999/xlink" xlink:title="pronotum width at anterior margin" id="ABBRID0EZLAG" xlink:type="simple">apw</abbrev></td><td rowspan="1" colspan="1">m: 1.46–1.52</td><td rowspan="2" colspan="1">m: 1.35</td><td rowspan="2" colspan="1">m: 1.26–1.47</td><td rowspan="1" colspan="1">m: 1.25–1.35</td><td rowspan="2" colspan="1">f: 1.70</td><td rowspan="2" colspan="1">m: 1.35</td><td rowspan="2" colspan="1">f: 1.43</td><td rowspan="1" colspan="1">m: 1.30</td><td rowspan="2" colspan="1">m: 1.24</td></tr><tr><td rowspan="1" colspan="1">f: 1.55–1.64</td><td rowspan="1" colspan="1">f: 1.28–1.38</td><td rowspan="1" colspan="1">f: 1.35</td></tr><tr><td rowspan="2" colspan="1"><abbrev xmlns:xlink="http://www.w3.org/1999/xlink" xlink:title="minimum pronotal width" id="ABBRID0EGNAG" xlink:type="simple">mpw</abbrev>/<abbrev xmlns:xlink="http://www.w3.org/1999/xlink" xlink:title="pronotum width at anterior margin" id="ABBRID0EKNAG" xlink:type="simple">apw</abbrev></td><td rowspan="1" colspan="1">m: 0.71</td><td rowspan="2" colspan="1">m: 0.65</td><td rowspan="2" colspan="1">m: 0.63–0.71</td><td rowspan="1" colspan="1">m: 0.66–0.68</td><td rowspan="2" colspan="1">f: 0.90</td><td rowspan="2" colspan="1">m: 0.65</td><td rowspan="2" colspan="1">f: 0.67</td><td rowspan="1" colspan="1">m: 0.65</td><td rowspan="2" colspan="1">m: 0.59</td></tr><tr><td rowspan="1" colspan="1">f: 0.70–0.73</td><td rowspan="1" colspan="1">f: 0.61–0.69</td><td rowspan="1" colspan="1">f: 0.61</td></tr><tr><td rowspan="2" colspan="1"><abbrev xmlns:xlink="http://www.w3.org/1999/xlink" xlink:title="minimum pronotal width" id="ABBRID0EXOAG" xlink:type="simple">mpw</abbrev>/<abbrev xmlns:xlink="http://www.w3.org/1999/xlink" xlink:title="pronotum width at the base" id="ABBRID0E2OAG" xlink:type="simple">bpw</abbrev></td><td rowspan="1" colspan="1">m: 0.47–0.49</td><td rowspan="2" colspan="1">m: 0.48</td><td rowspan="2" colspan="1">m: 0.48–0.50</td><td rowspan="1" colspan="1">m: 0.48–0.53</td><td rowspan="2" colspan="1">f: 0.53</td><td rowspan="2" colspan="1">m: 0.45</td><td rowspan="2" colspan="1">f: 0.47</td><td rowspan="1" colspan="1">m: 0.50</td><td rowspan="2" colspan="1">m: 0.48</td></tr><tr><td rowspan="1" colspan="1">f: 0.45–0.49</td><td rowspan="1" colspan="1">f: 0.48–0.50</td><td rowspan="1" colspan="1">f: 0.45</td></tr><tr><td rowspan="2" colspan="1"><abbrev xmlns:xlink="http://www.w3.org/1999/xlink" xlink:title="elytra length" id="ABBRID0EIQAG" xlink:type="simple">el</abbrev>/<abbrev xmlns:xlink="http://www.w3.org/1999/xlink" xlink:title="width of elytral base" id="ABBRID0EMQAG" xlink:type="simple">bew</abbrev></td><td rowspan="1" colspan="1">m: 1.52</td><td rowspan="2" colspan="1">m: 1.65</td><td rowspan="2" colspan="1">m: 1.48–1.55</td><td rowspan="1" colspan="1">m: 1.56–1.66</td><td rowspan="2" colspan="1">f: 1.68</td><td rowspan="2" colspan="1">m: 1.55</td><td rowspan="2" colspan="1">f: 1.55</td><td rowspan="1" colspan="1">m: 1.51</td><td rowspan="2" colspan="1">m: 1.47</td></tr><tr><td rowspan="1" colspan="1">f: 1.48–1.58</td><td rowspan="1" colspan="1">f: 1.50–1.68</td><td rowspan="1" colspan="1">f: 1.55</td></tr><tr><td rowspan="2" colspan="1"><abbrev xmlns:xlink="http://www.w3.org/1999/xlink" xlink:title="abdomen length" id="ABBRID0EZRAG" xlink:type="simple">al</abbrev>/<abbrev xmlns:xlink="http://www.w3.org/1999/xlink" xlink:title="abdomen maximum width" id="ABBRID0E4RAG" xlink:type="simple">aw</abbrev></td><td rowspan="1" colspan="1">m: 1.04-1.06</td><td rowspan="2" colspan="1">m: 1.18</td><td rowspan="2" colspan="1">m: 0.94-1.20</td><td rowspan="1" colspan="1">m: 1.08-1.17</td><td rowspan="2" colspan="1">f: 1.15</td><td rowspan="2" colspan="1">m: 1.05</td><td rowspan="2" colspan="1">f: 0.98</td><td rowspan="1" colspan="1">m: 1.00</td><td rowspan="2" colspan="1">m: 1.06</td></tr><tr><td rowspan="1" colspan="1">f: 1.02-1.06</td><td rowspan="1" colspan="1">f: 1.06-1.20</td><td rowspan="1" colspan="1">f: 0.93</td></tr><tr><td rowspan="2" colspan="1"><abbrev xmlns:xlink="http://www.w3.org/1999/xlink" xlink:title="last ventrite maximum width" id="ABBRID0EKTAG" xlink:type="simple">lvw</abbrev>/<abbrev xmlns:xlink="http://www.w3.org/1999/xlink" xlink:title="last ventrite length" id="ABBRID0EOTAG" xlink:type="simple">lvl</abbrev></td><td rowspan="1" colspan="1">m: 2.20-2.50</td><td rowspan="2" colspan="1">m: 1.75</td><td rowspan="2" colspan="1">m: 2.14-2.37</td><td rowspan="1" colspan="1">m: 2.25-2.57</td><td rowspan="2" colspan="1">f: 2.60</td><td rowspan="2" colspan="1">m: 2.75</td><td rowspan="2" colspan="1">f: 2.27</td><td rowspan="1" colspan="1">m: 2.56</td><td rowspan="2" colspan="1">m: 2.13</td></tr><tr><td rowspan="1" colspan="1">f: 2.33-2.55</td><td rowspan="1" colspan="1">f: 2.13-2.38</td><td rowspan="1" colspan="1">f: 2.78</td></tr></tbody></table></table-wrap></tp:treatment-sec><tp:treatment-sec><!--Section generated to contain objects referenced in tp:taxon-treatment.--><fig id="F2" position="float" orientation="portrait"><label>Figures 13–21.</label><caption><p>Dorsal habitus colour photographs of New Caledonian species from the genus <italic><tp:taxon-name><tp:taxon-name-part taxon-name-part-type="genus" reg="Callistomorphus">Callistomorphus</tp:taxon-name-part></tp:taxon-name></italic>: <bold>13</bold><italic><tp:taxon-name><tp:taxon-name-part taxon-name-part-type="genus" reg="Callistomorphus">C.</tp:taxon-name-part><tp:taxon-name-part taxon-name-part-type="species" reg="farinosus">farinosus</tp:taxon-name-part></tp:taxon-name></italic> Perr., lectotype, female with original labels <bold>14</bold><italic><tp:taxon-name><tp:taxon-name-part taxon-name-part-type="genus" reg="Callistomorphus">C.</tp:taxon-name-part><tp:taxon-name-part taxon-name-part-type="species" reg="fundatus">fundatus</tp:taxon-name-part></tp:taxon-name></italic> sp. n., male, holotype <bold>15</bold><italic><tp:taxon-name><tp:taxon-name-part taxon-name-part-type="genus" reg="Callistomorphus">C.</tp:taxon-name-part><tp:taxon-name-part taxon-name-part-type="species" reg="gibbus">gibbus</tp:taxon-name-part></tp:taxon-name></italic> sp. n., holotype, male <bold>16</bold><italic><tp:taxon-name><tp:taxon-name-part taxon-name-part-type="genus" reg="Callistomorphus">C.</tp:taxon-name-part><tp:taxon-name-part taxon-name-part-type="species" reg="malleus">malleus</tp:taxon-name-part></tp:taxon-name></italic> sp. n., paratype, female <bold>17</bold><italic><tp:taxon-name><tp:taxon-name-part taxon-name-part-type="genus" reg="Callistomorphus">C.</tp:taxon-name-part><tp:taxon-name-part taxon-name-part-type="species" reg="minimus">minimus</tp:taxon-name-part></tp:taxon-name></italic> sp. n., holotype, female <bold>18</bold><italic><tp:taxon-name><tp:taxon-name-part taxon-name-part-type="genus" reg="Callistomorphus">C.</tp:taxon-name-part><tp:taxon-name-part taxon-name-part-type="species" reg="rutai">rutai</tp:taxon-name-part></tp:taxon-name></italic> sp. n., holotype, male <bold>19</bold><italic><tp:taxon-name><tp:taxon-name-part taxon-name-part-type="genus" reg="Callistomorphus">C.</tp:taxon-name-part><tp:taxon-name-part taxon-name-part-type="species" reg="szoltysi">szoltysi</tp:taxon-name-part></tp:taxon-name></italic> sp. n., holotype, female <bold>20</bold><italic><tp:taxon-name><tp:taxon-name-part taxon-name-part-type="genus" reg="Callistomorphus">C.</tp:taxon-name-part><tp:taxon-name-part taxon-name-part-type="species" reg="torosus">torosus</tp:taxon-name-part></tp:taxon-name></italic> sp. n., paratype, female <bold>21</bold><italic><tp:taxon-name><tp:taxon-name-part taxon-name-part-type="genus" reg="Callistomorphus">C.</tp:taxon-name-part><tp:taxon-name-part taxon-name-part-type="species" reg="turbidus">turbidus</tp:taxon-name-part></tp:taxon-name></italic> sp. n., holotype, male. Scale bar = 5 mm.</p></caption><graphic xmlns:xlink="http://www.w3.org/1999/xlink" xlink:href="zookeys-821-045-g002.jpg" position="float" orientation="portrait" xlink:type="simple" id="oo_261026.jpg"/></fig><fig id="F7" position="float" orientation="portrait"><label>Figures 58–66.</label><caption><p>Head and rostrum, lateral view: <bold>58</bold><italic><tp:taxon-name><tp:taxon-name-part taxon-name-part-type="genus" reg="Callistomorphus">C.</tp:taxon-name-part><tp:taxon-name-part taxon-name-part-type="species" reg="farinosus">farinosus</tp:taxon-name-part></tp:taxon-name></italic> Perr. <bold>59</bold><italic><tp:taxon-name><tp:taxon-name-part taxon-name-part-type="genus" reg="Callistomorphus">C.</tp:taxon-name-part><tp:taxon-name-part taxon-name-part-type="species" reg="fundatus">fundatus</tp:taxon-name-part></tp:taxon-name></italic> sp. n. <bold>60</bold><italic><tp:taxon-name><tp:taxon-name-part taxon-name-part-type="genus" reg="Callistomorphus">C.</tp:taxon-name-part><tp:taxon-name-part taxon-name-part-type="species" reg="gibbus">gibbus</tp:taxon-name-part></tp:taxon-name></italic> sp. n. <bold>61</bold><italic><tp:taxon-name><tp:taxon-name-part taxon-name-part-type="genus" reg="Callistomorphus">C.</tp:taxon-name-part><tp:taxon-name-part taxon-name-part-type="species" reg="malleus">malleus</tp:taxon-name-part></tp:taxon-name></italic> sp. n. <bold>62</bold><italic><tp:taxon-name><tp:taxon-name-part taxon-name-part-type="genus" reg="Callistomorphus">C.</tp:taxon-name-part><tp:taxon-name-part taxon-name-part-type="species" reg="minimus">minimus</tp:taxon-name-part></tp:taxon-name></italic> sp. n. <bold>63</bold><italic><tp:taxon-name><tp:taxon-name-part taxon-name-part-type="genus" reg="Callistomorphus">C.</tp:taxon-name-part><tp:taxon-name-part taxon-name-part-type="species" reg="rutai">rutai</tp:taxon-name-part></tp:taxon-name></italic> sp. n. <bold>64</bold><italic><tp:taxon-name><tp:taxon-name-part taxon-name-part-type="genus" reg="Callistomorphus">C.</tp:taxon-name-part><tp:taxon-name-part taxon-name-part-type="species" reg="szoltysi">szoltysi</tp:taxon-name-part></tp:taxon-name></italic> sp. n. <bold>65</bold> – <italic><tp:taxon-name><tp:taxon-name-part taxon-name-part-type="genus" reg="Callistomorphus">C.</tp:taxon-name-part><tp:taxon-name-part taxon-name-part-type="species" reg="torosus">torosus</tp:taxon-name-part></tp:taxon-name></italic> sp. n. <bold>66</bold> – <italic><tp:taxon-name><tp:taxon-name-part taxon-name-part-type="genus" reg="Callistomorphus">C.</tp:taxon-name-part><tp:taxon-name-part taxon-name-part-type="species" reg="turbidus">turbidus</tp:taxon-name-part></tp:taxon-name></italic> sp. n.</p></caption><graphic xmlns:xlink="http://www.w3.org/1999/xlink" xlink:href="zookeys-821-045-g007.jpg" position="float" orientation="portrait" xlink:type="simple" id="oo_261031.jpg"/></fig><fig id="F8" position="float" orientation="portrait"><label>Figures 67–75.</label><caption><p>Antennae: <bold>67</bold><italic><tp:taxon-name><tp:taxon-name-part taxon-name-part-type="genus" reg="Callistomorphus">C.</tp:taxon-name-part><tp:taxon-name-part taxon-name-part-type="species" reg="farinosus">farinosus</tp:taxon-name-part></tp:taxon-name></italic> Perr. <bold>68</bold><italic><tp:taxon-name><tp:taxon-name-part taxon-name-part-type="genus" reg="Callistomorphus">C.</tp:taxon-name-part><tp:taxon-name-part taxon-name-part-type="species" reg="fundatus">fundatus</tp:taxon-name-part></tp:taxon-name></italic> sp. n. <bold>69</bold><italic><tp:taxon-name><tp:taxon-name-part taxon-name-part-type="genus" reg="Callistomorphus">C.</tp:taxon-name-part><tp:taxon-name-part taxon-name-part-type="species" reg="gibbus">gibbus</tp:taxon-name-part></tp:taxon-name></italic> sp. n. <bold>70</bold><italic><tp:taxon-name><tp:taxon-name-part taxon-name-part-type="genus" reg="Callistomorphus">C.</tp:taxon-name-part><tp:taxon-name-part taxon-name-part-type="species" reg="malleus">malleus</tp:taxon-name-part></tp:taxon-name></italic> sp. n. <bold>71</bold><italic><tp:taxon-name><tp:taxon-name-part taxon-name-part-type="genus" reg="Callistomorphus">C.</tp:taxon-name-part><tp:taxon-name-part taxon-name-part-type="species" reg="minimus">minimus</tp:taxon-name-part></tp:taxon-name></italic> sp. n. <bold>72</bold><italic><tp:taxon-name><tp:taxon-name-part taxon-name-part-type="genus" reg="Callistomorphus">C.</tp:taxon-name-part><tp:taxon-name-part taxon-name-part-type="species" reg="rutai">rutai</tp:taxon-name-part></tp:taxon-name></italic> sp. n. <bold>73</bold><italic><tp:taxon-name><tp:taxon-name-part taxon-name-part-type="genus" reg="Callistomorphus">C.</tp:taxon-name-part><tp:taxon-name-part taxon-name-part-type="species" reg="szoltysi">szoltysi</tp:taxon-name-part></tp:taxon-name></italic> sp. n. <bold>74</bold><italic><tp:taxon-name><tp:taxon-name-part taxon-name-part-type="genus" reg="Callistomorphus">C.</tp:taxon-name-part><tp:taxon-name-part taxon-name-part-type="species" reg="torosus">torosus</tp:taxon-name-part></tp:taxon-name></italic> sp. n. <bold>75</bold><italic><tp:taxon-name><tp:taxon-name-part taxon-name-part-type="genus" reg="Callistomorphus">C.</tp:taxon-name-part><tp:taxon-name-part taxon-name-part-type="species" reg="turbidus">turbidus</tp:taxon-name-part></tp:taxon-name></italic> sp. n.</p></caption><graphic xmlns:xlink="http://www.w3.org/1999/xlink" xlink:href="zookeys-821-045-g008.jpg" position="float" orientation="portrait" xlink:type="simple" id="oo_261032.jpg"/></fig><fig id="F9" position="float" orientation="portrait"><label>Figures 76–93.</label><caption><p>Outline of the eye, dorsal view: <bold>76</bold><italic><tp:taxon-name><tp:taxon-name-part taxon-name-part-type="genus" reg="Callistomorphus">C.</tp:taxon-name-part><tp:taxon-name-part taxon-name-part-type="species" reg="farinosus">farinosus</tp:taxon-name-part></tp:taxon-name></italic> Perr., male <bold>77</bold><italic><tp:taxon-name><tp:taxon-name-part taxon-name-part-type="genus" reg="Callistomorphus">C.</tp:taxon-name-part><tp:taxon-name-part taxon-name-part-type="species" reg="fundatus">fundatus</tp:taxon-name-part></tp:taxon-name></italic> sp. n., male <bold>78</bold><italic><tp:taxon-name><tp:taxon-name-part taxon-name-part-type="genus" reg="Callistomorphus">C.</tp:taxon-name-part><tp:taxon-name-part taxon-name-part-type="species" reg="gibbus">gibbus</tp:taxon-name-part></tp:taxon-name></italic> sp. n. <bold>79</bold><italic><tp:taxon-name><tp:taxon-name-part taxon-name-part-type="genus" reg="Callistomorphus">C.</tp:taxon-name-part><tp:taxon-name-part taxon-name-part-type="species" reg="malleus">malleus</tp:taxon-name-part></tp:taxon-name></italic> sp. n. <bold>80</bold><italic><tp:taxon-name><tp:taxon-name-part taxon-name-part-type="genus" reg="Callistomorphus">C.</tp:taxon-name-part><tp:taxon-name-part taxon-name-part-type="species" reg="minimus">minimus</tp:taxon-name-part></tp:taxon-name></italic> sp. n. <bold>81</bold><italic><tp:taxon-name><tp:taxon-name-part taxon-name-part-type="genus" reg="Callistomorphus">C.</tp:taxon-name-part><tp:taxon-name-part taxon-name-part-type="species" reg="rutai">rutai</tp:taxon-name-part></tp:taxon-name></italic> sp. n. <bold>82</bold><italic><tp:taxon-name><tp:taxon-name-part taxon-name-part-type="genus" reg="Callistomorphus">C.</tp:taxon-name-part><tp:taxon-name-part taxon-name-part-type="species" reg="szoltysi">szoltysi</tp:taxon-name-part></tp:taxon-name></italic> sp. n. <bold>83</bold><italic><tp:taxon-name><tp:taxon-name-part taxon-name-part-type="genus" reg="Callistomorphus">C.</tp:taxon-name-part><tp:taxon-name-part taxon-name-part-type="species" reg="torosus">torosus</tp:taxon-name-part></tp:taxon-name></italic> sp. n. <bold>84</bold><italic><tp:taxon-name><tp:taxon-name-part taxon-name-part-type="genus" reg="Callistomorphus">C.</tp:taxon-name-part><tp:taxon-name-part taxon-name-part-type="species" reg="turbidus">turbidus</tp:taxon-name-part></tp:taxon-name></italic> sp. n. Last ventrite: <bold>85</bold><italic><tp:taxon-name><tp:taxon-name-part taxon-name-part-type="genus" reg="Callistomorphus">C.</tp:taxon-name-part><tp:taxon-name-part taxon-name-part-type="species" reg="farinosus">farinosus</tp:taxon-name-part></tp:taxon-name></italic> Perr., male <bold>86</bold><italic><tp:taxon-name><tp:taxon-name-part taxon-name-part-type="genus" reg="Callistomorphus">C.</tp:taxon-name-part><tp:taxon-name-part taxon-name-part-type="species" reg="fundatus">fundatus</tp:taxon-name-part></tp:taxon-name></italic> sp. n., male <bold>87</bold><italic><tp:taxon-name><tp:taxon-name-part taxon-name-part-type="genus" reg="Callistomorphus">C.</tp:taxon-name-part><tp:taxon-name-part taxon-name-part-type="species" reg="gibbus">gibbus</tp:taxon-name-part></tp:taxon-name></italic> sp. n., male <bold>88</bold><italic><tp:taxon-name><tp:taxon-name-part taxon-name-part-type="genus" reg="Callistomorphus">C.</tp:taxon-name-part><tp:taxon-name-part taxon-name-part-type="species" reg="malleus">malleus</tp:taxon-name-part></tp:taxon-name></italic> sp. n., male <bold>89</bold><italic><tp:taxon-name><tp:taxon-name-part taxon-name-part-type="genus" reg="Callistomorphus">C.</tp:taxon-name-part><tp:taxon-name-part taxon-name-part-type="species" reg="minimus">minimus</tp:taxon-name-part></tp:taxon-name></italic> sp. n., female <bold>90</bold> – <italic><tp:taxon-name><tp:taxon-name-part taxon-name-part-type="genus" reg="Callistomorphus">C.</tp:taxon-name-part><tp:taxon-name-part taxon-name-part-type="species" reg="rutai">rutai</tp:taxon-name-part></tp:taxon-name></italic> sp. n., male <bold>91</bold><italic><tp:taxon-name><tp:taxon-name-part taxon-name-part-type="genus" reg="Callistomorphus">C.</tp:taxon-name-part><tp:taxon-name-part taxon-name-part-type="species" reg="szoltysi">szoltysi</tp:taxon-name-part></tp:taxon-name></italic> sp. n., female <bold>92</bold><italic><tp:taxon-name><tp:taxon-name-part taxon-name-part-type="genus" reg="Callistomorphus">C.</tp:taxon-name-part><tp:taxon-name-part taxon-name-part-type="species" reg="torosus">torosus</tp:taxon-name-part></tp:taxon-name></italic> sp. n., male <bold>93</bold><italic><tp:taxon-name><tp:taxon-name-part taxon-name-part-type="genus" reg="Callistomorphus">C.</tp:taxon-name-part><tp:taxon-name-part taxon-name-part-type="species" reg="turbidus">turbidus</tp:taxon-name-part></tp:taxon-name></italic> sp. n., male.</p></caption><graphic xmlns:xlink="http://www.w3.org/1999/xlink" xlink:href="zookeys-821-045-g009.jpg" position="float" orientation="portrait" xlink:type="simple" id="oo_261033.jpg"/></fig><fig id="F5" position="float" orientation="portrait"><label>Figures 40–48.</label><caption><p>Pronotum, dorsal view: <bold>40</bold><italic><tp:taxon-name><tp:taxon-name-part taxon-name-part-type="genus" reg="Callistomorphus">C.</tp:taxon-name-part><tp:taxon-name-part taxon-name-part-type="species" reg="farinosus">farinosus</tp:taxon-name-part></tp:taxon-name></italic> Perr. <bold>41</bold><italic><tp:taxon-name><tp:taxon-name-part taxon-name-part-type="genus" reg="Callistomorphus">C.</tp:taxon-name-part><tp:taxon-name-part taxon-name-part-type="species" reg="fundatus">fundatus</tp:taxon-name-part></tp:taxon-name></italic> sp. n. <bold>42</bold><italic><tp:taxon-name><tp:taxon-name-part taxon-name-part-type="genus" reg="Callistomorphus">C.</tp:taxon-name-part><tp:taxon-name-part taxon-name-part-type="species" reg="gibbus">gibbus</tp:taxon-name-part></tp:taxon-name></italic> sp. n. <bold>43</bold><italic><tp:taxon-name><tp:taxon-name-part taxon-name-part-type="genus" reg="Callistomorphus">C.</tp:taxon-name-part><tp:taxon-name-part taxon-name-part-type="species" reg="malleus">malleus</tp:taxon-name-part></tp:taxon-name></italic> sp. n. <bold>44</bold><italic><tp:taxon-name><tp:taxon-name-part taxon-name-part-type="genus" reg="Callistomorphus">C.</tp:taxon-name-part><tp:taxon-name-part taxon-name-part-type="species" reg="minimus">minimus</tp:taxon-name-part></tp:taxon-name></italic> sp. n.; <bold>45</bold><italic><tp:taxon-name><tp:taxon-name-part taxon-name-part-type="genus" reg="Callistomorphus">C.</tp:taxon-name-part><tp:taxon-name-part taxon-name-part-type="species" reg="rutai">rutai</tp:taxon-name-part></tp:taxon-name></italic> sp. n. <bold>46</bold> – <italic><tp:taxon-name><tp:taxon-name-part taxon-name-part-type="genus" reg="Callistomorphus">C.</tp:taxon-name-part><tp:taxon-name-part taxon-name-part-type="species" reg="szoltysi">szoltysi</tp:taxon-name-part></tp:taxon-name></italic> sp. n. <bold>47</bold><italic><tp:taxon-name><tp:taxon-name-part taxon-name-part-type="genus" reg="Callistomorphus">C.</tp:taxon-name-part><tp:taxon-name-part taxon-name-part-type="species" reg="torosus">torosus</tp:taxon-name-part></tp:taxon-name></italic> sp. n. <bold>48</bold><italic><tp:taxon-name><tp:taxon-name-part taxon-name-part-type="genus" reg="Callistomorphus">C.</tp:taxon-name-part><tp:taxon-name-part taxon-name-part-type="species" reg="turbidus">turbidus</tp:taxon-name-part></tp:taxon-name></italic> sp. n.</p></caption><graphic xmlns:xlink="http://www.w3.org/1999/xlink" xlink:href="zookeys-821-045-g005.jpg" position="float" orientation="portrait" xlink:type="simple" id="oo_261029.jpg"/></fig><fig id="F6" position="float" orientation="portrait"><label>Figures 49–57.</label><caption><p>Pronotum, lateral view: <bold>49</bold><italic><tp:taxon-name><tp:taxon-name-part taxon-name-part-type="genus" reg="Callistomorphus">C.</tp:taxon-name-part><tp:taxon-name-part taxon-name-part-type="species" reg="farinosus">farinosus</tp:taxon-name-part></tp:taxon-name></italic> Perr. <bold>50</bold><italic><tp:taxon-name><tp:taxon-name-part taxon-name-part-type="genus" reg="Callistomorphus">C.</tp:taxon-name-part><tp:taxon-name-part taxon-name-part-type="species" reg="fundatus">fundatus</tp:taxon-name-part></tp:taxon-name></italic> sp. n. <bold>51</bold><italic><tp:taxon-name><tp:taxon-name-part taxon-name-part-type="genus" reg="Callistomorphus">C.</tp:taxon-name-part><tp:taxon-name-part taxon-name-part-type="species" reg="gibbus">gibbus</tp:taxon-name-part></tp:taxon-name></italic> sp. n. <bold>52</bold><italic><tp:taxon-name><tp:taxon-name-part taxon-name-part-type="genus" reg="Callistomorphus">C.</tp:taxon-name-part><tp:taxon-name-part taxon-name-part-type="species" reg="malleus">malleus</tp:taxon-name-part></tp:taxon-name></italic> sp. n. <bold>53</bold><italic><tp:taxon-name><tp:taxon-name-part taxon-name-part-type="genus" reg="Callistomorphus">C.</tp:taxon-name-part><tp:taxon-name-part taxon-name-part-type="species" reg="minimus">minimus</tp:taxon-name-part></tp:taxon-name></italic> sp. n. <bold>54</bold><italic><tp:taxon-name><tp:taxon-name-part taxon-name-part-type="genus" reg="Callistomorphus">C.</tp:taxon-name-part><tp:taxon-name-part taxon-name-part-type="species" reg="rutai">rutai</tp:taxon-name-part></tp:taxon-name></italic> sp. n. <bold>55</bold><italic><tp:taxon-name><tp:taxon-name-part taxon-name-part-type="genus" reg="Callistomorphus">C.</tp:taxon-name-part><tp:taxon-name-part taxon-name-part-type="species" reg="szoltysi">szoltysi</tp:taxon-name-part></tp:taxon-name></italic> sp. n. <bold>56</bold><italic><tp:taxon-name><tp:taxon-name-part taxon-name-part-type="genus" reg="Callistomorphus">C.</tp:taxon-name-part><tp:taxon-name-part taxon-name-part-type="species" reg="torosus">torosus</tp:taxon-name-part></tp:taxon-name></italic> sp. n. <bold>57</bold><italic><tp:taxon-name><tp:taxon-name-part taxon-name-part-type="genus" reg="Callistomorphus">C.</tp:taxon-name-part><tp:taxon-name-part taxon-name-part-type="species" reg="turbidus">turbidus</tp:taxon-name-part></tp:taxon-name></italic> sp. n.</p></caption><graphic xmlns:xlink="http://www.w3.org/1999/xlink" xlink:href="zookeys-821-045-g006.jpg" position="float" orientation="portrait" xlink:type="simple" id="oo_261030.jpg"/></fig><fig id="F3" position="float" orientation="portrait"><label>Figures 22–30.</label><caption><p>Elytra, dorsal view: <bold>22</bold><italic><tp:taxon-name><tp:taxon-name-part taxon-name-part-type="genus" reg="Callistomorphus">C.</tp:taxon-name-part><tp:taxon-name-part taxon-name-part-type="species" reg="farinosus">farinosus</tp:taxon-name-part></tp:taxon-name></italic> Perr. <bold>23</bold><italic><tp:taxon-name><tp:taxon-name-part taxon-name-part-type="genus" reg="Callistomorphus">C.</tp:taxon-name-part><tp:taxon-name-part taxon-name-part-type="species" reg="fundatus">fundatus</tp:taxon-name-part></tp:taxon-name></italic> sp. n. <bold>24</bold><italic><tp:taxon-name><tp:taxon-name-part taxon-name-part-type="genus" reg="Callistomorphus">C.</tp:taxon-name-part><tp:taxon-name-part taxon-name-part-type="species" reg="gibbus">gibbus</tp:taxon-name-part></tp:taxon-name></italic> sp. n. <bold>25</bold><italic><tp:taxon-name><tp:taxon-name-part taxon-name-part-type="genus" reg="Callistomorphus">C.</tp:taxon-name-part><tp:taxon-name-part taxon-name-part-type="species" reg="malleus">malleus</tp:taxon-name-part></tp:taxon-name></italic> sp. n. <bold>26</bold><italic><tp:taxon-name><tp:taxon-name-part taxon-name-part-type="genus" reg="Callistomorphus">C.</tp:taxon-name-part><tp:taxon-name-part taxon-name-part-type="species" reg="minimus">minimus</tp:taxon-name-part></tp:taxon-name></italic> sp. n. <bold>27</bold><italic><tp:taxon-name><tp:taxon-name-part taxon-name-part-type="genus" reg="Callistomorphus">C.</tp:taxon-name-part><tp:taxon-name-part taxon-name-part-type="species" reg="rutai">rutai</tp:taxon-name-part></tp:taxon-name></italic> sp. n. <bold>28</bold><italic><tp:taxon-name><tp:taxon-name-part taxon-name-part-type="genus" reg="Callistomorphus">C.</tp:taxon-name-part><tp:taxon-name-part taxon-name-part-type="species" reg="szoltysi">szoltysi</tp:taxon-name-part></tp:taxon-name></italic> sp. n. <bold>29</bold><italic><tp:taxon-name><tp:taxon-name-part taxon-name-part-type="genus" reg="Callistomorphus">C.</tp:taxon-name-part><tp:taxon-name-part taxon-name-part-type="species" reg="torosus">torosus</tp:taxon-name-part></tp:taxon-name></italic> sp. n. <bold>30</bold><italic><tp:taxon-name><tp:taxon-name-part taxon-name-part-type="genus" reg="Callistomorphus">C.</tp:taxon-name-part><tp:taxon-name-part taxon-name-part-type="species" reg="turbidus">turbidus</tp:taxon-name-part></tp:taxon-name></italic> sp. n.</p></caption><graphic xmlns:xlink="http://www.w3.org/1999/xlink" xlink:href="zookeys-821-045-g003.jpg" position="float" orientation="portrait" xlink:type="simple" id="oo_261027.jpg"/></fig><fig id="F4" position="float" orientation="portrait"><label>Figures 31–39.</label><caption><p>Elytra, lateral view: <bold>31</bold><italic><tp:taxon-name><tp:taxon-name-part taxon-name-part-type="genus" reg="Callistomorphus">C.</tp:taxon-name-part><tp:taxon-name-part taxon-name-part-type="species" reg="farinosus">farinosus</tp:taxon-name-part></tp:taxon-name></italic> Perr. <bold>32</bold><italic><tp:taxon-name><tp:taxon-name-part taxon-name-part-type="genus" reg="Callistomorphus">C.</tp:taxon-name-part><tp:taxon-name-part taxon-name-part-type="species" reg="fundatus">fundatus</tp:taxon-name-part></tp:taxon-name></italic> sp. n. <bold>33</bold><italic><tp:taxon-name><tp:taxon-name-part taxon-name-part-type="genus" reg="Callistomorphus">C.</tp:taxon-name-part><tp:taxon-name-part taxon-name-part-type="species" reg="gibbus">gibbus</tp:taxon-name-part></tp:taxon-name></italic> sp. n. <bold>34</bold><italic><tp:taxon-name><tp:taxon-name-part taxon-name-part-type="genus" reg="Callistomorphus">C.</tp:taxon-name-part><tp:taxon-name-part taxon-name-part-type="species" reg="malleus">malleus</tp:taxon-name-part></tp:taxon-name></italic> sp. n. <bold>35</bold><italic><tp:taxon-name><tp:taxon-name-part taxon-name-part-type="genus" reg="Callistomorphus">C.</tp:taxon-name-part><tp:taxon-name-part taxon-name-part-type="species" reg="minimus">minimus</tp:taxon-name-part></tp:taxon-name></italic> sp. n. <bold>36</bold><italic><tp:taxon-name><tp:taxon-name-part taxon-name-part-type="genus" reg="Callistomorphus">C.</tp:taxon-name-part><tp:taxon-name-part taxon-name-part-type="species" reg="rutai">rutai</tp:taxon-name-part></tp:taxon-name></italic> sp. n. <bold>37</bold><italic><tp:taxon-name><tp:taxon-name-part taxon-name-part-type="genus" reg="Callistomorphus">C.</tp:taxon-name-part><tp:taxon-name-part taxon-name-part-type="species" reg="szoltysi">szoltysi</tp:taxon-name-part></tp:taxon-name></italic> sp. n. <bold>38</bold><italic><tp:taxon-name><tp:taxon-name-part taxon-name-part-type="genus" reg="Callistomorphus">C.</tp:taxon-name-part><tp:taxon-name-part taxon-name-part-type="species" reg="torosus">torosus</tp:taxon-name-part></tp:taxon-name></italic> sp. n. <bold>39</bold><italic><tp:taxon-name><tp:taxon-name-part taxon-name-part-type="genus" reg="Callistomorphus">C.</tp:taxon-name-part><tp:taxon-name-part taxon-name-part-type="species" reg="turbidus">turbidus</tp:taxon-name-part></tp:taxon-name></italic> sp. n.</p></caption><graphic xmlns:xlink="http://www.w3.org/1999/xlink" xlink:href="zookeys-821-045-g004.jpg" position="float" orientation="portrait" xlink:type="simple" id="oo_261028.jpg"/></fig><fig id="F10" position="float" orientation="portrait"><label>Figures 94–107.</label><caption><p>Penis: <bold>94</bold><italic><tp:taxon-name><tp:taxon-name-part taxon-name-part-type="genus" reg="Callistomorphus">C.</tp:taxon-name-part><tp:taxon-name-part taxon-name-part-type="species" reg="farinosus">farinosus</tp:taxon-name-part></tp:taxon-name></italic> Perr. <bold>95</bold><italic><tp:taxon-name><tp:taxon-name-part taxon-name-part-type="genus" reg="Callistomorphus">C.</tp:taxon-name-part><tp:taxon-name-part taxon-name-part-type="species" reg="fundatus">fundatus</tp:taxon-name-part></tp:taxon-name></italic> sp. n. <bold>96</bold><italic><tp:taxon-name><tp:taxon-name-part taxon-name-part-type="genus" reg="Callistomorphus">C.</tp:taxon-name-part><tp:taxon-name-part taxon-name-part-type="species" reg="gibbus">gibbus</tp:taxon-name-part></tp:taxon-name></italic> sp. n. <bold>97</bold><italic><tp:taxon-name><tp:taxon-name-part taxon-name-part-type="genus" reg="Callistomorphus">C.</tp:taxon-name-part><tp:taxon-name-part taxon-name-part-type="species" reg="malleus">malleus</tp:taxon-name-part></tp:taxon-name></italic> sp. n. <bold>98</bold><italic><tp:taxon-name><tp:taxon-name-part taxon-name-part-type="genus" reg="Callistomorphus">C.</tp:taxon-name-part><tp:taxon-name-part taxon-name-part-type="species" reg="rutai">rutai</tp:taxon-name-part></tp:taxon-name></italic> sp. n. <bold>99</bold><italic><tp:taxon-name><tp:taxon-name-part taxon-name-part-type="genus" reg="Callistomorphus">C.</tp:taxon-name-part><tp:taxon-name-part taxon-name-part-type="species" reg="torosus">torosus</tp:taxon-name-part></tp:taxon-name></italic> sp. n. <bold>100</bold><italic><tp:taxon-name><tp:taxon-name-part taxon-name-part-type="genus" reg="Callistomorphus">C.</tp:taxon-name-part><tp:taxon-name-part taxon-name-part-type="species" reg="turbidus">turbidus</tp:taxon-name-part></tp:taxon-name></italic> sp. n. Male pygidium, ventral view: <bold>101</bold><italic><tp:taxon-name><tp:taxon-name-part taxon-name-part-type="genus" reg="Callistomorphus">C.</tp:taxon-name-part><tp:taxon-name-part taxon-name-part-type="species" reg="farinosus">farinosus</tp:taxon-name-part></tp:taxon-name></italic> Perr. <bold>102</bold><italic><tp:taxon-name><tp:taxon-name-part taxon-name-part-type="genus" reg="Callistomorphus">C.</tp:taxon-name-part><tp:taxon-name-part taxon-name-part-type="species" reg="fundatus">fundatus</tp:taxon-name-part></tp:taxon-name></italic> sp. n. <bold>103</bold><italic><tp:taxon-name><tp:taxon-name-part taxon-name-part-type="genus" reg="Callistomorphus">C.</tp:taxon-name-part><tp:taxon-name-part taxon-name-part-type="species" reg="gibbus">gibbus</tp:taxon-name-part></tp:taxon-name></italic> sp. n. <bold>104</bold><italic><tp:taxon-name><tp:taxon-name-part taxon-name-part-type="genus" reg="Callistomorphus">C.</tp:taxon-name-part><tp:taxon-name-part taxon-name-part-type="species" reg="malleus">malleus</tp:taxon-name-part></tp:taxon-name></italic> sp. n. <bold>105</bold><italic><tp:taxon-name><tp:taxon-name-part taxon-name-part-type="genus" reg="Callistomorphus">C.</tp:taxon-name-part><tp:taxon-name-part taxon-name-part-type="species" reg="rutai">rutai</tp:taxon-name-part></tp:taxon-name></italic> sp. n. <bold>106</bold><italic><tp:taxon-name><tp:taxon-name-part taxon-name-part-type="genus" reg="Callistomorphus">C.</tp:taxon-name-part><tp:taxon-name-part taxon-name-part-type="species" reg="torosus">torosus</tp:taxon-name-part></tp:taxon-name></italic> sp. n. <bold>107</bold><italic><tp:taxon-name><tp:taxon-name-part taxon-name-part-type="genus" reg="Callistomorphus">C.</tp:taxon-name-part><tp:taxon-name-part taxon-name-part-type="species" reg="turbidus">turbidus</tp:taxon-name-part></tp:taxon-name></italic> sp. n – ventral and frontal view.</p></caption><graphic xmlns:xlink="http://www.w3.org/1999/xlink" xlink:href="zookeys-821-045-g010.jpg" position="float" orientation="portrait" xlink:type="simple" id="oo_261035.jpg"/></fig><fig id="F12" position="float" orientation="portrait"><label>Figures 122–134.</label><caption><p>Female. Abdominal tergite VIII: <bold>122</bold><italic><tp:taxon-name><tp:taxon-name-part taxon-name-part-type="genus" reg="Callistomorphus">C.</tp:taxon-name-part><tp:taxon-name-part taxon-name-part-type="species" reg="farinosus">farinosus</tp:taxon-name-part></tp:taxon-name></italic> Perr. <bold>123</bold><italic><tp:taxon-name><tp:taxon-name-part taxon-name-part-type="genus" reg="Callistomorphus">C.</tp:taxon-name-part><tp:taxon-name-part taxon-name-part-type="species" reg="malleus">malleus</tp:taxon-name-part></tp:taxon-name></italic> sp. n. <bold>124</bold><italic><tp:taxon-name><tp:taxon-name-part taxon-name-part-type="genus" reg="Callistomorphus">C.</tp:taxon-name-part><tp:taxon-name-part taxon-name-part-type="species" reg="minimus">minimus</tp:taxon-name-part></tp:taxon-name></italic> sp. n. <bold>125</bold><italic><tp:taxon-name><tp:taxon-name-part taxon-name-part-type="genus" reg="Callistomorphus">C.</tp:taxon-name-part><tp:taxon-name-part taxon-name-part-type="species" reg="szoltysi">szoltysi</tp:taxon-name-part></tp:taxon-name></italic> sp. n. <bold>126</bold><italic><tp:taxon-name><tp:taxon-name-part taxon-name-part-type="genus" reg="Callistomorphus">C.</tp:taxon-name-part><tp:taxon-name-part taxon-name-part-type="species" reg="torosus">torosus</tp:taxon-name-part></tp:taxon-name></italic> sp. n. Pygidium: <bold>127</bold><italic><tp:taxon-name><tp:taxon-name-part taxon-name-part-type="genus" reg="Callistomorphus">C.</tp:taxon-name-part><tp:taxon-name-part taxon-name-part-type="species" reg="farinosus">farinosus</tp:taxon-name-part></tp:taxon-name></italic> Perr. <bold>128</bold><italic><tp:taxon-name><tp:taxon-name-part taxon-name-part-type="genus" reg="Callistomorphus">C.</tp:taxon-name-part><tp:taxon-name-part taxon-name-part-type="species" reg="malleus">malleus</tp:taxon-name-part></tp:taxon-name></italic> sp. n. <bold>129</bold><italic><tp:taxon-name><tp:taxon-name-part taxon-name-part-type="genus" reg="Callistomorphus">C.</tp:taxon-name-part><tp:taxon-name-part taxon-name-part-type="species" reg="minimus">minimus</tp:taxon-name-part></tp:taxon-name></italic> sp. n. <bold>130</bold><italic><tp:taxon-name><tp:taxon-name-part taxon-name-part-type="genus" reg="Callistomorphus">C.</tp:taxon-name-part><tp:taxon-name-part taxon-name-part-type="species" reg="szoltysi">szoltysi</tp:taxon-name-part></tp:taxon-name></italic> sp. n. <bold>131</bold><italic><tp:taxon-name><tp:taxon-name-part taxon-name-part-type="genus" reg="Callistomorphus">C.</tp:taxon-name-part><tp:taxon-name-part taxon-name-part-type="species" reg="torosus">torosus</tp:taxon-name-part></tp:taxon-name></italic> sp. n. Spermatheca: <bold>132</bold><italic><tp:taxon-name><tp:taxon-name-part taxon-name-part-type="genus" reg="Callistomorphus">C.</tp:taxon-name-part><tp:taxon-name-part taxon-name-part-type="species" reg="farinosus">farinosus</tp:taxon-name-part></tp:taxon-name></italic> Perr. <bold>133</bold><italic><tp:taxon-name><tp:taxon-name-part taxon-name-part-type="genus" reg="Callistomorphus">C.</tp:taxon-name-part><tp:taxon-name-part taxon-name-part-type="species" reg="malleus">malleus</tp:taxon-name-part></tp:taxon-name></italic> sp. n. <bold>134</bold><italic><tp:taxon-name><tp:taxon-name-part taxon-name-part-type="genus" reg="Callistomorphus">C.</tp:taxon-name-part><tp:taxon-name-part taxon-name-part-type="species" reg="szoltysi">szoltysi</tp:taxon-name-part></tp:taxon-name></italic> sp. n.</p></caption><graphic xmlns:xlink="http://www.w3.org/1999/xlink" xlink:href="zookeys-821-045-g012.jpg" position="float" orientation="portrait" xlink:type="simple" id="oo_261037.jpg"/></fig><fig id="F11" position="float" orientation="portrait"><label>Figures 108–121.</label><caption><p>Male. <tp:taxon-name><tp:taxon-name-part taxon-name-part-type="genus" reg="Tegmen">Tegmen</tp:taxon-name-part></tp:taxon-name>: <bold>108</bold><italic><tp:taxon-name><tp:taxon-name-part taxon-name-part-type="genus" reg="Callistomorphus">C.</tp:taxon-name-part><tp:taxon-name-part taxon-name-part-type="species" reg="farinosus">farinosus</tp:taxon-name-part></tp:taxon-name></italic> Perr. <bold>109</bold><italic><tp:taxon-name><tp:taxon-name-part taxon-name-part-type="genus" reg="Callistomorphus">C.</tp:taxon-name-part><tp:taxon-name-part taxon-name-part-type="species" reg="fundatus">fundatus</tp:taxon-name-part></tp:taxon-name></italic> sp. n. <bold>110</bold><italic><tp:taxon-name><tp:taxon-name-part taxon-name-part-type="genus" reg="Callistomorphus">C.</tp:taxon-name-part><tp:taxon-name-part taxon-name-part-type="species" reg="gibbus">gibbus</tp:taxon-name-part></tp:taxon-name></italic> sp. n. <bold>111</bold><italic><tp:taxon-name><tp:taxon-name-part taxon-name-part-type="genus" reg="Callistomorphus">C.</tp:taxon-name-part><tp:taxon-name-part taxon-name-part-type="species" reg="malleus">malleus</tp:taxon-name-part></tp:taxon-name></italic> sp. n. <bold>112</bold><italic><tp:taxon-name><tp:taxon-name-part taxon-name-part-type="genus" reg="Callistomorphus">C.</tp:taxon-name-part><tp:taxon-name-part taxon-name-part-type="species" reg="rutai">rutai</tp:taxon-name-part></tp:taxon-name></italic> sp. n. <bold>113</bold><italic><tp:taxon-name><tp:taxon-name-part taxon-name-part-type="genus" reg="Callistomorphus">C.</tp:taxon-name-part><tp:taxon-name-part taxon-name-part-type="species" reg="torosus">torosus</tp:taxon-name-part></tp:taxon-name></italic> sp. n. <bold>114</bold><italic><tp:taxon-name><tp:taxon-name-part taxon-name-part-type="genus" reg="Callistomorphus">C.</tp:taxon-name-part><tp:taxon-name-part taxon-name-part-type="species" reg="turbidus">turbidus</tp:taxon-name-part></tp:taxon-name></italic> sp. n. Spiculum gastrale: <bold>115</bold><italic><tp:taxon-name><tp:taxon-name-part taxon-name-part-type="genus" reg="Callistomorphus">C.</tp:taxon-name-part><tp:taxon-name-part taxon-name-part-type="species" reg="farinosus">farinosus</tp:taxon-name-part></tp:taxon-name></italic> Perr. <bold>116</bold><italic><tp:taxon-name><tp:taxon-name-part taxon-name-part-type="genus" reg="Callistomorphus">C.</tp:taxon-name-part><tp:taxon-name-part taxon-name-part-type="species" reg="fundatus">fundatus</tp:taxon-name-part></tp:taxon-name></italic> sp. n. <bold>117</bold><italic><tp:taxon-name><tp:taxon-name-part taxon-name-part-type="genus" reg="Callistomorphus">C.</tp:taxon-name-part><tp:taxon-name-part taxon-name-part-type="species" reg="gibbus">gibbus</tp:taxon-name-part></tp:taxon-name></italic> sp. n. <bold>118</bold><italic><tp:taxon-name><tp:taxon-name-part taxon-name-part-type="genus" reg="Callistomorphus">C.</tp:taxon-name-part><tp:taxon-name-part taxon-name-part-type="species" reg="malleus">malleus</tp:taxon-name-part></tp:taxon-name></italic> sp. n. <bold>119</bold><italic><tp:taxon-name><tp:taxon-name-part taxon-name-part-type="genus" reg="Callistomorphus">C.</tp:taxon-name-part><tp:taxon-name-part taxon-name-part-type="species" reg="rutai">rutai</tp:taxon-name-part></tp:taxon-name></italic> sp. n. <bold>120</bold><italic><tp:taxon-name><tp:taxon-name-part taxon-name-part-type="genus" reg="Callistomorphus">C.</tp:taxon-name-part><tp:taxon-name-part taxon-name-part-type="species" reg="torosus">torosus</tp:taxon-name-part></tp:taxon-name></italic> sp. n. <bold>121</bold><italic><tp:taxon-name><tp:taxon-name-part taxon-name-part-type="genus" reg="Callistomorphus">C.</tp:taxon-name-part><tp:taxon-name-part taxon-name-part-type="species" reg="turbidus">turbidus</tp:taxon-name-part></tp:taxon-name></italic> sp. n.</p></caption><graphic xmlns:xlink="http://www.w3.org/1999/xlink" xlink:href="zookeys-821-045-g011.jpg" position="float" orientation="portrait" xlink:type="simple" id="oo_261036.jpg"/></fig><fig id="F13" position="float" orientation="portrait"><label>Figures 135–144.</label><caption><p>Female. Abdominal sternite VIII: <bold>135</bold><italic><tp:taxon-name><tp:taxon-name-part taxon-name-part-type="genus" reg="Callistomorphus">C.</tp:taxon-name-part><tp:taxon-name-part taxon-name-part-type="species" reg="farinosus">farinosus</tp:taxon-name-part></tp:taxon-name></italic> Perr. <bold>136</bold><italic><tp:taxon-name><tp:taxon-name-part taxon-name-part-type="genus" reg="Callistomorphus">C.</tp:taxon-name-part><tp:taxon-name-part taxon-name-part-type="species" reg="malleus">malleus</tp:taxon-name-part></tp:taxon-name></italic> sp. n. <bold>137</bold><italic><tp:taxon-name><tp:taxon-name-part taxon-name-part-type="genus" reg="Callistomorphus">C.</tp:taxon-name-part><tp:taxon-name-part taxon-name-part-type="species" reg="minimus">minimus</tp:taxon-name-part></tp:taxon-name></italic> sp. n. <bold>138</bold><italic><tp:taxon-name><tp:taxon-name-part taxon-name-part-type="genus" reg="Callistomorphus">C.</tp:taxon-name-part><tp:taxon-name-part taxon-name-part-type="species" reg="szoltysi">szoltysi</tp:taxon-name-part></tp:taxon-name></italic> sp. n. <bold>139</bold><italic><tp:taxon-name><tp:taxon-name-part taxon-name-part-type="genus" reg="Callistomorphus">C.</tp:taxon-name-part><tp:taxon-name-part taxon-name-part-type="species" reg="torosus">torosus</tp:taxon-name-part></tp:taxon-name></italic> sp. n. Ovipositor: <bold>140</bold><italic><tp:taxon-name><tp:taxon-name-part taxon-name-part-type="genus" reg="Callistomorphus">C.</tp:taxon-name-part><tp:taxon-name-part taxon-name-part-type="species" reg="farinosus">farinosus</tp:taxon-name-part></tp:taxon-name></italic> Perr. <bold>141</bold><italic><tp:taxon-name><tp:taxon-name-part taxon-name-part-type="genus" reg="Callistomorphus">C.</tp:taxon-name-part><tp:taxon-name-part taxon-name-part-type="species" reg="malleus">malleus</tp:taxon-name-part></tp:taxon-name></italic> sp. n. <bold>142</bold><italic><tp:taxon-name><tp:taxon-name-part taxon-name-part-type="genus" reg="Callistomorphus">C.</tp:taxon-name-part><tp:taxon-name-part taxon-name-part-type="species" reg="minimus">minimus</tp:taxon-name-part></tp:taxon-name></italic> sp. n. <bold>143</bold><italic><tp:taxon-name><tp:taxon-name-part taxon-name-part-type="genus" reg="Callistomorphus">C.</tp:taxon-name-part><tp:taxon-name-part taxon-name-part-type="species" reg="szoltysi">szoltysi</tp:taxon-name-part></tp:taxon-name></italic> sp. n. <bold>144</bold><italic><tp:taxon-name><tp:taxon-name-part taxon-name-part-type="genus" reg="Callistomorphus">C.</tp:taxon-name-part><tp:taxon-name-part taxon-name-part-type="species" reg="torosus">torosus</tp:taxon-name-part></tp:taxon-name></italic> sp. n.</p></caption><graphic xmlns:xlink="http://www.w3.org/1999/xlink" xlink:href="zookeys-821-045-g013.jpg" position="float" orientation="portrait" xlink:type="simple" id="oo_261038.jpg"/></fig><fig id="F14" position="float" orientation="portrait"><label>Figure 145.</label><caption><p>Distribution maps of New Caledonian species of <italic><tp:taxon-name><tp:taxon-name-part taxon-name-part-type="genus" reg="Callistomorphus">Callistomorphus</tp:taxon-name-part></tp:taxon-name></italic>: <bold>a</bold><italic><tp:taxon-name><tp:taxon-name-part taxon-name-part-type="genus" reg="Callistomorphus">C.</tp:taxon-name-part><tp:taxon-name-part taxon-name-part-type="species" reg="farinosus">farinosus</tp:taxon-name-part></tp:taxon-name></italic> Perr. <bold>b</bold><italic><tp:taxon-name><tp:taxon-name-part taxon-name-part-type="genus" reg="Callistomorphus">C.</tp:taxon-name-part><tp:taxon-name-part taxon-name-part-type="species" reg="fundatus">fundatus</tp:taxon-name-part></tp:taxon-name></italic> sp. n. <bold>c</bold><italic><tp:taxon-name><tp:taxon-name-part taxon-name-part-type="genus" reg="Callistomorphus">C.</tp:taxon-name-part><tp:taxon-name-part taxon-name-part-type="species" reg="gibbus">gibbus</tp:taxon-name-part></tp:taxon-name></italic> sp. n. <bold>d</bold><italic><tp:taxon-name><tp:taxon-name-part taxon-name-part-type="genus" reg="Callistomorphus">C.</tp:taxon-name-part><tp:taxon-name-part taxon-name-part-type="species" reg="malleus">malleus</tp:taxon-name-part></tp:taxon-name></italic> sp. n. <bold>e</bold><italic><tp:taxon-name><tp:taxon-name-part taxon-name-part-type="genus" reg="Callistomorphus">C.</tp:taxon-name-part><tp:taxon-name-part taxon-name-part-type="species" reg="minimus">minimus</tp:taxon-name-part></tp:taxon-name></italic> sp. n. <bold>f</bold><italic><tp:taxon-name><tp:taxon-name-part taxon-name-part-type="genus" reg="Callistomorphus">C.</tp:taxon-name-part><tp:taxon-name-part taxon-name-part-type="species" reg="rutai">rutai</tp:taxon-name-part></tp:taxon-name></italic> sp. n. <bold>g</bold><italic><tp:taxon-name><tp:taxon-name-part taxon-name-part-type="genus" reg="Callistomorphus">C.</tp:taxon-name-part><tp:taxon-name-part taxon-name-part-type="species" reg="szoltysi">szoltysi</tp:taxon-name-part></tp:taxon-name></italic> sp. n. <bold>h</bold><italic><tp:taxon-name><tp:taxon-name-part taxon-name-part-type="genus" reg="Callistomorphus">C.</tp:taxon-name-part><tp:taxon-name-part taxon-name-part-type="species" reg="torosus">torosus</tp:taxon-name-part></tp:taxon-name></italic> sp. n. <bold>i</bold><italic><tp:taxon-name><tp:taxon-name-part taxon-name-part-type="genus" reg="Callistomorphus">C.</tp:taxon-name-part><tp:taxon-name-part taxon-name-part-type="species" reg="turbidus">turbidus</tp:taxon-name-part></tp:taxon-name></italic> sp. n.</p></caption><graphic xmlns:xlink="http://www.w3.org/1999/xlink" xlink:href="zookeys-821-045-g014.jpg" position="float" orientation="portrait" xlink:type="simple" id="oo_261039.jpg"/></fig></tp:treatment-sec><ref-list><ref id="B18"><mixed-citation xmlns:xlink="http://www.w3.org/1999/xlink" xlink:type="simple"><person-group><name name-style="western"><surname>Perroud</surname><given-names>BP</given-names></name><name name-style="western"><surname>Montrouzier</surname><given-names>P</given-names></name></person-group> (<year>1865</year>) <article-title>Essai sur la faune entomologique de Kanala (Nouvelle Calédonie) et descriptions de quelques espèces nouvelles ou peu connues.</article-title><source>Annales de la Société Linnéenne de Lyon</source><volume>11</volume>: <fpage>46</fpage>–<lpage>257</lpage>.</mixed-citation></ref><ref id="B6"><mixed-citation xmlns:xlink="http://www.w3.org/1999/xlink" xlink:type="simple"><person-group><name name-style="western"><surname>Gemminger</surname><given-names>M</given-names></name><name name-style="western"><surname>Harold</surname><given-names>EF</given-names></name></person-group> (<year>1871</year>) Catalogus coleopterorum hucusque descriptorum synonymicus et systematicus, vol. 8, <tp:taxon-name><tp:taxon-name-part taxon-name-part-type="family">Curculionidae</tp:taxon-name-part></tp:taxon-name>, Monachii, 2181–2690.</mixed-citation></ref><ref id="B11"><mixed-citation xmlns:xlink="http://www.w3.org/1999/xlink" xlink:type="simple"><person-group><name name-style="western"><surname>Marschall</surname><given-names>AF</given-names></name></person-group> (<year>1873</year>) <source>Nomenclator zoologicus continens nomina systematica generum animalium tam viventium quam fossilium, secundum ordinem alphabeticum disposita, sub auspiciis et sumptibus C. R. Societatis zoologico-botanicae conscriptus a comite Augusto de Marschall.</source><publisher-name>Vindobonae</publisher-name>, <publisher-loc>typis C. Ueberreuter (M. Salzer)</publisher-loc>, <size units="page">494 pp</size>.</mixed-citation></ref><ref id="B19"><mixed-citation xmlns:xlink="http://www.w3.org/1999/xlink" xlink:type="simple"><person-group><name name-style="western"><surname>Scudder</surname><given-names>SH</given-names></name></person-group> (<year>1882</year>) Nomenclator zoologicus. An alphabetical list of all generic names that have been employed by naturalists for recent and fossil animals from the earliest times to the close ofthe year 1879. In two parts: I. Supplemental List. 11. Universal Index. Bulletin of the United States National Museum 19, I–XIX + 1–376 (part I) + 1–340 (part II).</mixed-citation></ref><ref id="B7"><mixed-citation xmlns:xlink="http://www.w3.org/1999/xlink" xlink:type="simple"><person-group><name name-style="western"><surname>Klima</surname><given-names>A</given-names></name></person-group> (<year>1934</year>) <source><tp:taxon-name><tp:taxon-name-part taxon-name-part-type="family">Curculionidae</tp:taxon-name-part></tp:taxon-name>: <tp:taxon-name><tp:taxon-name-part taxon-name-part-type="subfamily">Erirrhininae</tp:taxon-name-part></tp:taxon-name>. In: Schenkling S (Ed.) Coleopterorum Catalogus auspiclis et auxilio W.</source><publisher-name>Junk</publisher-name>, <publisher-loc>140</publisher-loc>, <size units="page">167 pp</size>.</mixed-citation></ref><ref id="B1"><mixed-citation xmlns:xlink="http://www.w3.org/1999/xlink" xlink:type="simple"><person-group><name name-style="western"><surname>Alonso-Zarazaga</surname><given-names>MA</given-names></name><name name-style="western"><surname>Lyal</surname><given-names>CHC</given-names></name></person-group> (<year>1999</year>) <source>A world catalogue of families and subfamilies of <tp:taxon-name><tp:taxon-name-part taxon-name-part-type="superfamily">Curculionoidea</tp:taxon-name-part></tp:taxon-name> (<tp:taxon-name><tp:taxon-name-part taxon-name-part-type="class">Insecta</tp:taxon-name-part></tp:taxon-name>: <tp:taxon-name><tp:taxon-name-part taxon-name-part-type="order">Coleoptera</tp:taxon-name-part></tp:taxon-name>), excepting <tp:taxon-name><tp:taxon-name-part taxon-name-part-type="family">Scolytidae</tp:taxon-name-part></tp:taxon-name> and <tp:taxon-name><tp:taxon-name-part taxon-name-part-type="family">Platypodidae</tp:taxon-name-part></tp:taxon-name>.</source><publisher-name>Entomopraxis</publisher-name>, <publisher-loc>Barcelona</publisher-loc>, <size units="page">318 pp</size>.</mixed-citation></ref><ref id="B13"><mixed-citation xmlns:xlink="http://www.w3.org/1999/xlink" xlink:type="simple"><person-group><name name-style="western"><surname>May</surname><given-names>BM</given-names></name></person-group> (<year>1987</year>) <article-title>Immature stages of <tp:taxon-name><tp:taxon-name-part taxon-name-part-type="superfamily">Curculionoidea</tp:taxon-name-part></tp:taxon-name> (<tp:taxon-name><tp:taxon-name-part taxon-name-part-type="order">Coleoptera</tp:taxon-name-part></tp:taxon-name>): rearing records 1964–1986.</article-title><source>The New Zealand entomologist</source><volume>9</volume>: <fpage>44</fpage>–<lpage>56</lpage>. <ext-link xlink:type="simple" ext-link-type="doi" xlink:href="10.1080/00779962.1987.9722492">https://doi.org/10.1080/00779962.1987.9722492</ext-link></mixed-citation></ref><ref id="B17"><mixed-citation xmlns:xlink="http://www.w3.org/1999/xlink" xlink:type="simple"><person-group><name name-style="western"><surname>Mazur</surname><given-names>MA</given-names></name><name name-style="western"><surname>Tron</surname><given-names>F</given-names></name><name name-style="western"><surname>Mille</surname><given-names>Ch</given-names></name></person-group> (<year>2016</year>) <article-title><italic><tp:taxon-name><tp:taxon-name-part taxon-name-part-type="genus">Pactola</tp:taxon-name-part><tp:taxon-name-part taxon-name-part-type="species">kuscheli</tp:taxon-name-part></tp:taxon-name></italic> sp. n. (<tp:taxon-name><tp:taxon-name-part taxon-name-part-type="order">Coleoptera</tp:taxon-name-part></tp:taxon-name>: <tp:taxon-name><tp:taxon-name-part taxon-name-part-type="family">Curculionidae</tp:taxon-name-part></tp:taxon-name>), a potential cause for the decline of the threatened New Caledonian conifer, <italic><tp:taxon-name><tp:taxon-name-part taxon-name-part-type="genus">Agathis</tp:taxon-name-part><tp:taxon-name-part taxon-name-part-type="species">montana</tp:taxon-name-part></tp:taxon-name></italic> de Laubenfels, 1969 (<tp:taxon-name><tp:taxon-name-part taxon-name-part-type="family">Araucariaceae</tp:taxon-name-part></tp:taxon-name>).</article-title><source>Austral Entomology</source><volume>56</volume>(<issue>3</issue>): <fpage>268</fpage>–<lpage>276</lpage>. <ext-link xlink:type="simple" ext-link-type="doi" xlink:href="10.1111/aen.12234">https://doi.org/10.1111/aen.12234</ext-link></mixed-citation></ref><ref id="B3"><mixed-citation xmlns:xlink="http://www.w3.org/1999/xlink" xlink:type="simple"><person-group><name name-style="western"><surname>Bonvallot</surname><given-names>J</given-names></name><name name-style="western"><surname>Gay</surname><given-names>J-Ch</given-names></name><name name-style="western"><surname>Habert</surname><given-names>E</given-names></name></person-group> (<year>2013</year>) <source>Atlas de la Nouvelle-Calédonie.</source><publisher-name>Institut de recherche pour le développement</publisher-name>, <publisher-loc>Noumea, New Caledonia</publisher-loc>, <size units="page">270 pp</size>.</mixed-citation></ref></ref-list></tp:taxon-treatment>
