# Supplementary material for: Redescription of the forgotten New Caledonian weevil genus Callistomorphus Perroud, 1865 (Coleoptera, Curculionidae, Eugnomini) with descriptions of eight new species
Source: Zookeys. 2019 Jan 31;(821):45–83. doi: 10.3897/zookeys.821.29019 (PMC6367305; doi:10.3897/zookeys.821.29019)
Supplement: XML Treatment for Callistomorphus farinosus [file zookeys.821.29019-treatment2.xml]

<!DOCTYPE tp:taxon-treatment
  PUBLIC "-//TaxonX//DTD Taxonomic Treatment Publishing DTD v0 20100105//EN" "tax-treatment-NSO.dtd">
<tp:taxon-treatment xmlns:tp="http://www.plazi.org/taxpub"><tp:treatment-meta><kwd-group><label>Taxon classification</label><kwd><named-content xmlns:xlink="http://www.w3.org/1999/xlink" content-type="kingdom">Animalia</named-content></kwd><kwd><named-content xmlns:xlink="http://www.w3.org/1999/xlink" content-type="order">Coleoptera</named-content></kwd><kwd><named-content xmlns:xlink="http://www.w3.org/1999/xlink" content-type="family">Curculionidae</named-content></kwd></kwd-group><mixed-citation publication-type="journal"><person-group><name><surname>Mazur</surname><given-names>Miłosz Adam</given-names></name></person-group><article-title>Redescription of the forgotten New Caledonian weevil genus <italic><tp:taxon-name><tp:taxon-name-part taxon-name-part-type="genus" reg="Callistomorphus">Callistomorphus</tp:taxon-name-part></tp:taxon-name></italic> Perroud, 1865 (<tp:taxon-name><tp:taxon-name-part taxon-name-part-type="order">Coleoptera</tp:taxon-name-part></tp:taxon-name>, <tp:taxon-name><tp:taxon-name-part taxon-name-part-type="family">Curculionidae</tp:taxon-name-part></tp:taxon-name>, <tp:taxon-name><tp:taxon-name-part taxon-name-part-type="tribe">Eugnomini</tp:taxon-name-part></tp:taxon-name>) with descriptions of eight new species</article-title><source>Zookeys</source><day>31</day><month>1</month><year>2019</year><volume>2019</volume><issue>821</issue><fpage>45</fpage><lpage>83</lpage><pub-id pub-id-type="doi">10.3897/zookeys.821.29019</pub-id></mixed-citation></tp:treatment-meta><tp:nomenclature><tp:taxon-name>
            <tp:taxon-name-part taxon-name-part-type="genus" reg="Callistomorphus">Callistomorphus</tp:taxon-name-part>
            <tp:taxon-name-part taxon-name-part-type="species" reg="farinosus">farinosus</tp:taxon-name-part>
          </tp:taxon-name><tp:taxon-authority>Perroud, 1865</tp:taxon-authority><xref ref-type="fig" rid="F1">Figs 1</xref><xref ref-type="fig" rid="F1">, 4</xref><xref ref-type="fig" rid="F2">, 13</xref><xref ref-type="fig" rid="F3">, 22</xref><xref ref-type="fig" rid="F4">, 31</xref><xref ref-type="fig" rid="F5">, 40</xref><xref ref-type="fig" rid="F6">, 49</xref><xref ref-type="fig" rid="F7">, 58</xref><xref ref-type="fig" rid="F8">, 67</xref><xref ref-type="fig" rid="F9">, 76</xref><xref ref-type="fig" rid="F9">, 85</xref><xref ref-type="fig" rid="F10">, 94</xref><xref ref-type="fig" rid="F10">, 101</xref><xref ref-type="fig" rid="F11">, 108</xref><xref ref-type="fig" rid="F11">, 115</xref><xref ref-type="fig" rid="F12">, 122</xref><xref ref-type="fig" rid="F12">, 127</xref><xref ref-type="fig" rid="F12">, 132</xref><xref ref-type="fig" rid="F13">, 135</xref><xref ref-type="fig" rid="F13">, 140</xref><tp:nomenclature-citation-list><tp:nomenclature-citation><tp:taxon-name>
                <tp:taxon-name-part taxon-name-part-type="genus" reg="Callistomorphus">Callistomorphus</tp:taxon-name-part>
                <tp:taxon-name-part taxon-name-part-type="species" reg="farinosus">farinosus</tp:taxon-name-part>
              </tp:taxon-name><comment>Perroud, 1865: 170, <abbrev xmlns:xlink="http://www.w3.org/1999/xlink" xlink:title="pronotum length" id="ABBRID0EYYAG" xlink:type="simple">pl</abbrev>. 1, fig. 7</comment></tp:nomenclature-citation></tp:nomenclature-citation-list></tp:nomenclature><tp:treatment-sec sec-type="diagnosis" id="SECID0E3YAG"><title>Diagnosis.</title><p>The largest member of the genus. Last three antennomeres of funicle wider than long. Apical margin of pronotum widely concave medially in dorsal view. Elytra with characteristic whitish spot in the area from medial tubercles to 7<sup>th</sup> intervals, not reaching apical part. Penis body distinctly, regularly narrowed from base to apex in lateral view. Parameroid lobes of tegmen slightly divided apically. Female abdominal tergite VIII with maximum width near middle.</p></tp:treatment-sec><tp:treatment-sec sec-type="redescription" id="SECID0EEZAG"><title>Redescription.</title><p>Body length (<abbrev xmlns:xlink="http://www.w3.org/1999/xlink" xlink:title="length of body exclusive of rostrum" id="ABBRID0EKZAG" xlink:type="simple">lb</abbrev>) – 12.80–14.70 mm.</p><p><italic>Body colour and vestiture</italic> (Fig. <xref ref-type="fig" rid="F2">13</xref>). As stated in diagnosis, whitish spot on elytra is clearly visible on generally darker ground coloration. Some specimens with T- or X-shaped blackish spot on elytra, extending from base to medial tubercles. Pronotum with distinct, light, oblique lines. All studied additional specimens also with distinctly lighter hind legs than lectotype. Darker area at apical part of elytra sometimes with transverse stripe of paler scales.</p><fig id="F2" position="float" orientation="portrait"><label>Figures 13–21.</label><caption><p>Dorsal habitus colour photographs of New Caledonian species from the genus <italic><tp:taxon-name><tp:taxon-name-part taxon-name-part-type="genus" reg="Callistomorphus">Callistomorphus</tp:taxon-name-part></tp:taxon-name></italic>: <bold>13</bold><italic><tp:taxon-name><tp:taxon-name-part taxon-name-part-type="genus" reg="Callistomorphus">C.</tp:taxon-name-part><tp:taxon-name-part taxon-name-part-type="species" reg="farinosus">farinosus</tp:taxon-name-part></tp:taxon-name></italic> Perr., lectotype, female with original labels <bold>14</bold><italic><tp:taxon-name><tp:taxon-name-part taxon-name-part-type="genus" reg="Callistomorphus">C.</tp:taxon-name-part><tp:taxon-name-part taxon-name-part-type="species" reg="fundatus">fundatus</tp:taxon-name-part></tp:taxon-name></italic> sp. n., male, holotype <bold>15</bold><italic><tp:taxon-name><tp:taxon-name-part taxon-name-part-type="genus" reg="Callistomorphus">C.</tp:taxon-name-part><tp:taxon-name-part taxon-name-part-type="species" reg="gibbus">gibbus</tp:taxon-name-part></tp:taxon-name></italic> sp. n., holotype, male <bold>16</bold><italic><tp:taxon-name><tp:taxon-name-part taxon-name-part-type="genus" reg="Callistomorphus">C.</tp:taxon-name-part><tp:taxon-name-part taxon-name-part-type="species" reg="malleus">malleus</tp:taxon-name-part></tp:taxon-name></italic> sp. n., paratype, female <bold>17</bold><italic><tp:taxon-name><tp:taxon-name-part taxon-name-part-type="genus" reg="Callistomorphus">C.</tp:taxon-name-part><tp:taxon-name-part taxon-name-part-type="species" reg="minimus">minimus</tp:taxon-name-part></tp:taxon-name></italic> sp. n., holotype, female <bold>18</bold><italic><tp:taxon-name><tp:taxon-name-part taxon-name-part-type="genus" reg="Callistomorphus">C.</tp:taxon-name-part><tp:taxon-name-part taxon-name-part-type="species" reg="rutai">rutai</tp:taxon-name-part></tp:taxon-name></italic> sp. n., holotype, male <bold>19</bold><italic><tp:taxon-name><tp:taxon-name-part taxon-name-part-type="genus" reg="Callistomorphus">C.</tp:taxon-name-part><tp:taxon-name-part taxon-name-part-type="species" reg="szoltysi">szoltysi</tp:taxon-name-part></tp:taxon-name></italic> sp. n., holotype, female <bold>20</bold><italic><tp:taxon-name><tp:taxon-name-part taxon-name-part-type="genus" reg="Callistomorphus">C.</tp:taxon-name-part><tp:taxon-name-part taxon-name-part-type="species" reg="torosus">torosus</tp:taxon-name-part></tp:taxon-name></italic> sp. n., paratype, female <bold>21</bold><italic><tp:taxon-name><tp:taxon-name-part taxon-name-part-type="genus" reg="Callistomorphus">C.</tp:taxon-name-part><tp:taxon-name-part taxon-name-part-type="species" reg="turbidus">turbidus</tp:taxon-name-part></tp:taxon-name></italic> sp. n., holotype, male. Scale bar = 5 mm.</p></caption><graphic xmlns:xlink="http://www.w3.org/1999/xlink" xlink:href="zookeys-821-045-g002.jpg" position="float" orientation="portrait" xlink:type="simple" id="oo_261026.jpg"/></fig><p><italic>Head</italic> (Figs <xref ref-type="fig" rid="F1">1</xref>, <xref ref-type="fig" rid="F1">4</xref>, <xref ref-type="fig" rid="F7">58</xref>, <xref ref-type="fig" rid="F8">67</xref>, <xref ref-type="fig" rid="F9">76</xref>). Subquadrate to slightly longer than wide (<abbrev xmlns:xlink="http://www.w3.org/1999/xlink" xlink:title="head width" id="ABBRID0EX5AG" xlink:type="simple">hw</abbrev>/<abbrev xmlns:xlink="http://www.w3.org/1999/xlink" xlink:title="head length" id="ABBRID0E25AG" xlink:type="simple">hl</abbrev> ♂: 1.07; ♀: 1.00–1.10). Frons as wide as 2 × width of eye in dorsal view. Eyes approximately as long as half-length of head (<abbrev xmlns:xlink="http://www.w3.org/1999/xlink" xlink:title="eye length" id="ABBRID0E65AG" xlink:type="simple">eyl</abbrev>/<abbrev xmlns:xlink="http://www.w3.org/1999/xlink" xlink:title="head length" id="ABBRID0ED6AG" xlink:type="simple">hl</abbrev> ♂: 0.50–0.53; ♀: 0.47–0.53), not protruding above margin of head in lateral view. Rostrum slightly longer than pronotum (<abbrev xmlns:xlink="http://www.w3.org/1999/xlink" xlink:title="rostrum length" id="ABBRID0EH6AG" xlink:type="simple">rl</abbrev>/<abbrev xmlns:xlink="http://www.w3.org/1999/xlink" xlink:title="pronotum length" id="ABBRID0EL6AG" xlink:type="simple">pl</abbrev> ♂: 1.09–1.12; ♀: 1.03–1.11), 3.50–4.10 × as long as width of rostrum apex; distinct, polished carina on entire length; regularly curved in lateral view. Scape shorter than rostrum (<abbrev xmlns:xlink="http://www.w3.org/1999/xlink" xlink:title="antennal scape length" id="ABBRID0EP6AG" xlink:type="simple">scl</abbrev>/<abbrev xmlns:xlink="http://www.w3.org/1999/xlink" xlink:title="rostrum length" id="ABBRID0ET6AG" xlink:type="simple">rl</abbrev> = ♂: 0.74–0.78; ♀: 0.82–0.83). First funicle segment ca 1.8 × as long as 2<sup>nd</sup>, and almost as long as 2<sup>nd</sup> and 3<sup>rd</sup> taken together; 3<sup>rd</sup> shorter than 2<sup>nd</sup>; from 4<sup>th</sup> to 7<sup>th</sup> funicle segments as long as wide or little longer. Club almost as long as 2 × maximum width; as long as last four funicle segments combined.</p><p><italic>Pronotum</italic> (Figs <xref ref-type="fig" rid="F5">40</xref>, <xref ref-type="fig" rid="F6">49</xref>). Subquadrate (<abbrev xmlns:xlink="http://www.w3.org/1999/xlink" xlink:title="pronotum width at the base" id="ABBRID0ERABG" xlink:type="simple">bpw</abbrev>/<abbrev xmlns:xlink="http://www.w3.org/1999/xlink" xlink:title="pronotum length" id="ABBRID0EVABG" xlink:type="simple">pl</abbrev> ♂: 0.97–1.03; ♀: 0.97–1.00). Base slightly sinuate; approximately 1.50–1.60 × as wide as apical margin (<abbrev xmlns:xlink="http://www.w3.org/1999/xlink" xlink:title="pronotum width at the base" id="ABBRID0EZABG" xlink:type="simple">bpw</abbrev>/<abbrev xmlns:xlink="http://www.w3.org/1999/xlink" xlink:title="pronotum width at anterior margin" id="ABBRID0E4ABG" xlink:type="simple">apw</abbrev> ♂: 1.46–1.52; ♀: 1.55–1.64); apically with single tubercle at angles, medial portion widely incised. Width of medial constriction in relation to apical and basal margin: <abbrev xmlns:xlink="http://www.w3.org/1999/xlink" xlink:title="minimum pronotal width" id="ABBRID0EBBBG" xlink:type="simple">mpw</abbrev>/<abbrev xmlns:xlink="http://www.w3.org/1999/xlink" xlink:title="pronotum width at anterior margin" id="ABBRID0EFBBG" xlink:type="simple">apw</abbrev> ♂: 0.71; ♀: 0.70–0.73, <abbrev xmlns:xlink="http://www.w3.org/1999/xlink" xlink:title="minimum pronotal width" id="ABBRID0EJBBG" xlink:type="simple">mpw</abbrev>/<abbrev xmlns:xlink="http://www.w3.org/1999/xlink" xlink:title="pronotum width at the base" id="ABBRID0ENBBG" xlink:type="simple">bpw</abbrev> ♂: 0.47–0.49; ♀: 0.45–0.49. Medial tubercle on pronotal disc wide and glabrous, sometimes weakly developed. Apical area beyond medial tubercles lies distinctly lower than base (clearly visible in lateral view); in lateral view apical margin medially extended forward with rounded apex.</p><p><italic>Elytra</italic> (Figs <xref ref-type="fig" rid="F3">22</xref>, <xref ref-type="fig" rid="F4">31</xref>). Approximately 1.5 × as long as its width (<abbrev xmlns:xlink="http://www.w3.org/1999/xlink" xlink:title="elytra length" id="ABBRID0E4BBG" xlink:type="simple">el</abbrev>/<abbrev xmlns:xlink="http://www.w3.org/1999/xlink" xlink:title="width of elytral base" id="ABBRID0EBCBG" xlink:type="simple">bew</abbrev> ♂: 1.52; ♀: 1.48–1.58). Distinctly narrowed from humeral calli to apical part. Medial tubercles distinct, narrow, wider than width of 3<sup>rd</sup> interval; hind angle with higher elevation than fore, furnished with bundle of dense setae. Striae with single line of suboval punctures. Variable tubercles on odd intervals obtuse. Scutellum subtriangular.</p><p><italic>Abdomen</italic> (Figs <xref ref-type="fig" rid="F9">85</xref>, <xref ref-type="fig" rid="F10">101</xref>). Abdomen slightly longer than wide (<abbrev xmlns:xlink="http://www.w3.org/1999/xlink" xlink:title="abdomen length" id="ABBRID0ETCBG" xlink:type="simple">al</abbrev>/<abbrev xmlns:xlink="http://www.w3.org/1999/xlink" xlink:title="abdomen maximum width" id="ABBRID0EXCBG" xlink:type="simple">aw</abbrev> ♂: 1.04–1.06; ♀: 1.02–1.06). Pygidium as in Fig. <xref ref-type="fig" rid="F10">101</xref>, distinctly narrowed before apical part. Last ventrite short, more than 2 × wider than long (<abbrev xmlns:xlink="http://www.w3.org/1999/xlink" xlink:title="last ventrite maximum width" id="ABBRID0E6CBG" xlink:type="simple">lvw</abbrev>/<abbrev xmlns:xlink="http://www.w3.org/1999/xlink" xlink:title="last ventrite length" id="ABBRID0EDDBG" xlink:type="simple">lvl</abbrev> ♂: 2.20–2.50; ♀: 2.33–2.55).</p><p><italic>Male terminalia</italic> (Figs <xref ref-type="fig" rid="F10">94</xref>, <xref ref-type="fig" rid="F11">108</xref>, <xref ref-type="fig" rid="F11">115</xref>). Penis body little longer than apodemes; in dorsal view slightly narrowed to rounded apex; in lateral view distinctly curved at base; regularly narrowing apicad; apodemal bridge weakly sclerotised. Endophallus everted without visible sclerites. Parameroid lobes of tegmen divided apically, with similar length as apodeme. Spiculum gastrale with hooked basal piece. Hemisternites on spiculum gastrale irregular, small, strongly sclerotised.</p><p><italic>Female terminalia</italic> (Figs <xref ref-type="fig" rid="F12">122</xref>, <xref ref-type="fig" rid="F12">127</xref>, <xref ref-type="fig" rid="F12">132</xref>, <xref ref-type="fig" rid="F13">135</xref>, <xref ref-type="fig" rid="F13">140</xref>). Apodeme of sternite VIII with separate basal part; apical lobe with characteristic shape of sclerotisation occupying medial area. Abdominal tergite VIII slightly broadened from base to more or less middle of length, remainder of tergite VIII distinctly narrowed to rounded apex; lateral margin with elongate setae. Spermatheca as in Fig. <xref ref-type="fig" rid="F12">132</xref>. Pygidium with maximum width at base, distinctly narrowed to rounded apex. Ovipositor with relatively small gonocoxite; apical setae short; vagina stout.</p><p><italic>Measurements</italic>. ♂: <abbrev xmlns:xlink="http://www.w3.org/1999/xlink" xlink:title="abdomen length" id="ABBRID0EXEBG" xlink:type="simple">al</abbrev> 4.80–5.00, <abbrev xmlns:xlink="http://www.w3.org/1999/xlink" xlink:title="pronotum width at anterior margin" id="ABBRID0E2EBG" xlink:type="simple">apw</abbrev> 2.10–2.40, <abbrev xmlns:xlink="http://www.w3.org/1999/xlink" xlink:title="width of rostrum apex" id="ABBRID0E6EBG" xlink:type="simple">arw</abbrev> 0.90, <abbrev xmlns:xlink="http://www.w3.org/1999/xlink" xlink:title="abdomen maximum width" id="ABBRID0EDFBG" xlink:type="simple">aw</abbrev> 4.60–4.70, <abbrev xmlns:xlink="http://www.w3.org/1999/xlink" xlink:title="width of elytral base" id="ABBRID0EHFBG" xlink:type="simple">bew</abbrev> 5.80–6.00, <abbrev xmlns:xlink="http://www.w3.org/1999/xlink" xlink:title="pronotum width at the base" id="ABBRID0ELFBG" xlink:type="simple">bpw</abbrev> 3.20–3.50, <abbrev xmlns:xlink="http://www.w3.org/1999/xlink" xlink:title="elytra length" id="ABBRID0EPFBG" xlink:type="simple">el</abbrev> 8.80–9.10, <abbrev xmlns:xlink="http://www.w3.org/1999/xlink" xlink:title="eye length" id="ABBRID0ETFBG" xlink:type="simple">eyl</abbrev> 0.70–0.80, <abbrev xmlns:xlink="http://www.w3.org/1999/xlink" xlink:title="minimum frons width" id="ABBRID0EXFBG" xlink:type="simple">frw</abbrev> 0.70–0.80, <abbrev xmlns:xlink="http://www.w3.org/1999/xlink" xlink:title="head length" id="ABBRID0E2FBG" xlink:type="simple">hl</abbrev> 1.40–1.50, <abbrev xmlns:xlink="http://www.w3.org/1999/xlink" xlink:title="head width" id="ABBRID0E6FBG" xlink:type="simple">hw</abbrev> 1.50–1.60, <abbrev xmlns:xlink="http://www.w3.org/1999/xlink" xlink:title="length of body exclusive of rostrum" id="ABBRID0EDGBG" xlink:type="simple">lb</abbrev> 13.60–13.70, <abbrev xmlns:xlink="http://www.w3.org/1999/xlink" xlink:title="last ventrite length" id="ABBRID0EHGBG" xlink:type="simple">lvl</abbrev> 0.90–1.00, <abbrev xmlns:xlink="http://www.w3.org/1999/xlink" xlink:title="last ventrite maximum width" id="ABBRID0ELGBG" xlink:type="simple">lvw</abbrev> 2.20–2.30, <abbrev xmlns:xlink="http://www.w3.org/1999/xlink" xlink:title="minimum pronotal width" id="ABBRID0EPGBG" xlink:type="simple">mpw</abbrev> 1.50–1.70, <abbrev xmlns:xlink="http://www.w3.org/1999/xlink" xlink:title="pronotum length" id="ABBRID0ETGBG" xlink:type="simple">pl</abbrev> 3.30–3.40, <abbrev xmlns:xlink="http://www.w3.org/1999/xlink" xlink:title="rostrum length" id="ABBRID0EXGBG" xlink:type="simple">rl</abbrev> 3.60–3.80, <abbrev xmlns:xlink="http://www.w3.org/1999/xlink" xlink:title="antennal scape length" id="ABBRID0E2GBG" xlink:type="simple">scl</abbrev> 2.80.</p><p>♀: <abbrev xmlns:xlink="http://www.w3.org/1999/xlink" xlink:title="abdomen length" id="ABBRID0EBHBG" xlink:type="simple">al</abbrev> 4.70–5.40, <abbrev xmlns:xlink="http://www.w3.org/1999/xlink" xlink:title="pronotum width at anterior margin" id="ABBRID0EFHBG" xlink:type="simple">apw</abbrev>, 2.00–2.20, <abbrev xmlns:xlink="http://www.w3.org/1999/xlink" xlink:title="width of rostrum apex" id="ABBRID0EJHBG" xlink:type="simple">arw</abbrev> 0.90–1.00, <abbrev xmlns:xlink="http://www.w3.org/1999/xlink" xlink:title="abdomen maximum width" id="ABBRID0ENHBG" xlink:type="simple">aw</abbrev> 4.40–5.20, <abbrev xmlns:xlink="http://www.w3.org/1999/xlink" xlink:title="width of elytral base" id="ABBRID0ERHBG" xlink:type="simple">bew</abbrev> 5.30–6.40, <abbrev xmlns:xlink="http://www.w3.org/1999/xlink" xlink:title="pronotum width at the base" id="ABBRID0EVHBG" xlink:type="simple">bpw</abbrev> 3.10–3.60, <abbrev xmlns:xlink="http://www.w3.org/1999/xlink" xlink:title="elytra length" id="ABBRID0EZHBG" xlink:type="simple">el</abbrev> 8.40–9.50, <abbrev xmlns:xlink="http://www.w3.org/1999/xlink" xlink:title="eye length" id="ABBRID0E4HBG" xlink:type="simple">eyl</abbrev> 0.70–0.80, <abbrev xmlns:xlink="http://www.w3.org/1999/xlink" xlink:title="minimum frons width" id="ABBRID0EBIBG" xlink:type="simple">frw</abbrev> 0.60–0.70, <abbrev xmlns:xlink="http://www.w3.org/1999/xlink" xlink:title="head length" id="ABBRID0EFIBG" xlink:type="simple">hl</abbrev> 1.50, <abbrev xmlns:xlink="http://www.w3.org/1999/xlink" xlink:title="head width" id="ABBRID0EJIBG" xlink:type="simple">hw</abbrev> 1.50–1.65, <abbrev xmlns:xlink="http://www.w3.org/1999/xlink" xlink:title="length of body exclusive of rostrum" id="ABBRID0ENIBG" xlink:type="simple">lb</abbrev> 12.80–14.70, <abbrev xmlns:xlink="http://www.w3.org/1999/xlink" xlink:title="last ventrite length" id="ABBRID0ERIBG" xlink:type="simple">lvl</abbrev> 0.90–1.00, <abbrev xmlns:xlink="http://www.w3.org/1999/xlink" xlink:title="last ventrite maximum width" id="ABBRID0EVIBG" xlink:type="simple">lvw</abbrev> 2.10–2.40, <abbrev xmlns:xlink="http://www.w3.org/1999/xlink" xlink:title="minimum pronotal width" id="ABBRID0EZIBG" xlink:type="simple">mpw</abbrev> 1.40–1.60, <abbrev xmlns:xlink="http://www.w3.org/1999/xlink" xlink:title="pronotum length" id="ABBRID0E4IBG" xlink:type="simple">pl</abbrev> 3.20–3.60, <abbrev xmlns:xlink="http://www.w3.org/1999/xlink" xlink:title="rostrum length" id="ABBRID0EBJBG" xlink:type="simple">rl</abbrev> 3.30–4.00, <abbrev xmlns:xlink="http://www.w3.org/1999/xlink" xlink:title="antennal scape length" id="ABBRID0EFJBG" xlink:type="simple">scl</abbrev> 2.70–3.30.</p></tp:treatment-sec><tp:treatment-sec sec-type="type material" id="SECID0EJJBG"><title>Type material.</title><p>Lectotype, 1♀ (here designated, see Remarks) – “<italic><tp:taxon-name><tp:taxon-name-part taxon-name-part-type="genus" reg="Callistomorphus">Callistomorphus</tp:taxon-name-part><tp:taxon-name-part taxon-name-part-type="species" reg="farinosus">farinosus</tp:taxon-name-part></tp:taxon-name></italic>, Perroud Kanala” – handwritten; “type” – handwritten; “♀” – printed; small red circle; Lectotype <italic><tp:taxon-name><tp:taxon-name-part taxon-name-part-type="genus" reg="Callistomorphus">Callistomorphus</tp:taxon-name-part><tp:taxon-name-part taxon-name-part-type="species" reg="farinosus">farinosus</tp:taxon-name-part></tp:taxon-name></italic> Perroud, 1865; Museum Paris, coll. B. Perroud (<named-content xmlns:xlink="http://www.w3.org/1999/xlink" content-type="dwc:institutional_code" xlink:type="simple">MNHN</named-content>).</p></tp:treatment-sec><tp:treatment-sec sec-type="material" id="SECID0ENKBG"><title>Additional material.</title><p>1♀ – New Caledonia (S); <named-content xmlns:xlink="http://www.w3.org/1999/xlink" content-type="dwc:verbatimCoordinates" xlink:type="simple"><named-content content-type="geo-json" specific-use="{&#34;type&#34;:&#34;Point&#34;,&#34;coordinates&#34;:[166.466667,-22.031667]}" id="NCID0EWKBG" xlink:type="simple">22°01.9'S, 166°28.0'E</named-content></named-content>, Dzumac Mts 900 m (Mt Ouin road junction), 28.12.2006 night collecting, leg. M. Wanat &amp; R. Dobosz (<abbrev xmlns:xlink="http://www.w3.org/1999/xlink" content-type="institution" xlink:title="Museum of Natural History, University of Wrocław, Poland" id="ABBRID0E2KBG" xlink:type="simple">MNHW</abbrev>).</p><p>1♂ – New Caledonia (N), <named-content xmlns:xlink="http://www.w3.org/1999/xlink" content-type="dwc:verbatimCoordinates" xlink:type="simple"><named-content content-type="geo-json" specific-use="{&#34;type&#34;:&#34;Point&#34;,&#34;coordinates&#34;:[165.290833,-20.955306]}" id="NCID0EFLBG" xlink:type="simple">20°57'19.1"S, 165°17'27.”E</named-content></named-content>, Pic d’Amoa (Povilla), 18.11.2010 450 m, end 0.5 km of road, leg. M. Wanat, R. Ruta (<abbrev xmlns:xlink="http://www.w3.org/1999/xlink" content-type="institution" xlink:title="Museum of Natural History, University of Wrocław, Poland" id="ABBRID0EKLBG" xlink:type="simple">MNHW</abbrev>).</p><p>1♂ – New Caledonia (S), <named-content xmlns:xlink="http://www.w3.org/1999/xlink" content-type="dwc:verbatimCoordinates" xlink:type="simple"><named-content content-type="geo-json" specific-use="{&#34;type&#34;:&#34;Point&#34;,&#34;coordinates&#34;:[166.495694,-22.037111]}" id="NCID0EULBG" xlink:type="simple">22°02'13.6"S, 166°29'44.5"E</named-content></named-content>, Mt. Dzumac (base), 1.5–3 km E of Ouin rd jct., 6.12.2010, 800 m, rainforest, leg. M. Wanat, R. Ruta (<abbrev xmlns:xlink="http://www.w3.org/1999/xlink" content-type="institution" xlink:title="Museum of Natural History, University of Wrocław, Poland" id="ABBRID0EZLBG" xlink:type="simple">MNHW</abbrev>).</p><p>1♀ – New Caledonia (N); <named-content xmlns:xlink="http://www.w3.org/1999/xlink" content-type="dwc:verbatimCoordinates" xlink:type="simple"><named-content content-type="geo-json" specific-use="{&#34;type&#34;:&#34;Point&#34;,&#34;coordinates&#34;:[165.291028,-20.956583]}" id="NCID0EDMBG" xlink:type="simple">20°57'23.7"S, 165°17'27.7"E</named-content></named-content>, Pic d’Amoa (Povila), 450 m, end 0.5 km of road, 22.11.2008, leg. M. Wanat (<abbrev xmlns:xlink="http://www.w3.org/1999/xlink" content-type="institution" xlink:title="Museum of Natural History, University of Wrocław, Poland" id="ABBRID0EIMBG" xlink:type="simple">MNHW</abbrev>).</p></tp:treatment-sec><tp:treatment-sec sec-type="remarks" id="SECID0ENMBG"><title>Remarks.</title><p>Kuschel selected a female specimen from Perroud’s original series as a syntype in 2004 but this action was never published. To ensure stability in nomenclature and to clarify identity of this species I herein designate the same female specimen as the lectotype. I take this action under the article 74.1 of the Code (ICZN).</p></tp:treatment-sec><tp:treatment-sec><!--Section generated to contain objects referenced in tp:taxon-treatment.--><fig id="F1" position="float" orientation="portrait"><label>Figures 1–12.</label><caption><p>General morphology of <italic><tp:taxon-name><tp:taxon-name-part taxon-name-part-type="genus" reg="Callistomorphus">Callistomorphus</tp:taxon-name-part></tp:taxon-name></italic>: <bold>1</bold><italic><tp:taxon-name><tp:taxon-name-part taxon-name-part-type="genus" reg="Callistomorphus">C.</tp:taxon-name-part><tp:taxon-name-part taxon-name-part-type="species" reg="farinosus">farinosus</tp:taxon-name-part></tp:taxon-name></italic> Perr., head and rostrum, dorsal view <bold>2</bold><italic><tp:taxon-name><tp:taxon-name-part taxon-name-part-type="genus" reg="Callistomorphus">C.</tp:taxon-name-part><tp:taxon-name-part taxon-name-part-type="species" reg="malleus">malleus</tp:taxon-name-part></tp:taxon-name></italic> sp. n., head and rostrum ventral view <bold>3</bold><italic><tp:taxon-name><tp:taxon-name-part taxon-name-part-type="genus" reg="Callistomorphus">C.</tp:taxon-name-part><tp:taxon-name-part taxon-name-part-type="species" reg="fundatus">fundatus</tp:taxon-name-part></tp:taxon-name></italic> sp. n., ventral view of eye with magnification of setae between ommatidia (<bold>a</bold><italic><tp:taxon-name><tp:taxon-name-part taxon-name-part-type="genus" reg="Callistomorphus">C.</tp:taxon-name-part><tp:taxon-name-part taxon-name-part-type="species" reg="fundatus">fundatus</tp:taxon-name-part></tp:taxon-name></italic> sp. n., <bold>b</bold><italic><tp:taxon-name><tp:taxon-name-part taxon-name-part-type="genus" reg="Callistomorphus">C.</tp:taxon-name-part><tp:taxon-name-part taxon-name-part-type="species" reg="gibbus">gibbus</tp:taxon-name-part></tp:taxon-name></italic> sp. n.) <bold>4</bold><italic><tp:taxon-name><tp:taxon-name-part taxon-name-part-type="genus" reg="Callistomorphus">C.</tp:taxon-name-part><tp:taxon-name-part taxon-name-part-type="species" reg="farinosus">farinosus</tp:taxon-name-part></tp:taxon-name></italic> Perr., apical part of rostrum with antennal insertion, dorsal view <bold>5</bold><italic><tp:taxon-name><tp:taxon-name-part taxon-name-part-type="genus" reg="Callistomorphus">C.</tp:taxon-name-part><tp:taxon-name-part taxon-name-part-type="species" reg="turbidus">turbidus</tp:taxon-name-part></tp:taxon-name></italic> sp. n., mouth parts <bold>6</bold><italic><tp:taxon-name><tp:taxon-name-part taxon-name-part-type="genus" reg="Callistomorphus">C.</tp:taxon-name-part><tp:taxon-name-part taxon-name-part-type="species" reg="gibbus">gibbus</tp:taxon-name-part></tp:taxon-name></italic> sp. n., head and pronotum, frontodorsal view; a medial tubercles on pronotum, b thickened front “wall” of pronotum (greened) <bold>7</bold><italic><tp:taxon-name><tp:taxon-name-part taxon-name-part-type="genus" reg="Callistomorphus">C.</tp:taxon-name-part><tp:taxon-name-part taxon-name-part-type="species" reg="rutai">rutai</tp:taxon-name-part></tp:taxon-name></italic> sp. n., fore coxae <bold>8</bold><italic><tp:taxon-name><tp:taxon-name-part taxon-name-part-type="genus" reg="Callistomorphus">C.</tp:taxon-name-part><tp:taxon-name-part taxon-name-part-type="species" reg="gibbus">gibbus</tp:taxon-name-part></tp:taxon-name></italic> sp. n., hind femur, dorsal view <bold>9</bold><italic><tp:taxon-name><tp:taxon-name-part taxon-name-part-type="genus" reg="Callistomorphus">C.</tp:taxon-name-part><tp:taxon-name-part taxon-name-part-type="species" reg="fundatus">fundatus</tp:taxon-name-part></tp:taxon-name></italic> sp. n., abdomen <bold>a</bold><italic><tp:taxon-name><tp:taxon-name-part taxon-name-part-type="genus" reg="Callistomorphus">C.</tp:taxon-name-part><tp:taxon-name-part taxon-name-part-type="species" reg="torosus">torosus</tp:taxon-name-part></tp:taxon-name></italic> sp. n. <bold>b</bold><italic><tp:taxon-name><tp:taxon-name-part taxon-name-part-type="genus" reg="Callistomorphus">C.</tp:taxon-name-part><tp:taxon-name-part taxon-name-part-type="species" reg="fundatus">fundatus</tp:taxon-name-part></tp:taxon-name></italic> sp. n., apical setae on last ventrite <bold>10</bold><italic><tp:taxon-name><tp:taxon-name-part taxon-name-part-type="genus" reg="Callistomorphus">C.</tp:taxon-name-part><tp:taxon-name-part taxon-name-part-type="species" reg="malleus">malleus</tp:taxon-name-part></tp:taxon-name></italic> sp. n., hind leg, lateral view <bold>11</bold><italic><tp:taxon-name><tp:taxon-name-part taxon-name-part-type="genus" reg="Callistomorphus">C.</tp:taxon-name-part><tp:taxon-name-part taxon-name-part-type="species" reg="turbidus">turbidus</tp:taxon-name-part></tp:taxon-name></italic> sp. n., hind tarsus <bold>12</bold><italic><tp:taxon-name><tp:taxon-name-part taxon-name-part-type="genus" reg="Callistomorphus">C.</tp:taxon-name-part><tp:taxon-name-part taxon-name-part-type="species" reg="rutai">rutai</tp:taxon-name-part></tp:taxon-name></italic> sp. n., tarsal claws.</p></caption><graphic xmlns:xlink="http://www.w3.org/1999/xlink" xlink:href="zookeys-821-045-g001.jpg" position="float" orientation="portrait" xlink:type="simple" id="oo_261025.jpg"/></fig><fig id="F3" position="float" orientation="portrait"><label>Figures 22–30.</label><caption><p>Elytra, dorsal view: <bold>22</bold><italic><tp:taxon-name><tp:taxon-name-part taxon-name-part-type="genus" reg="Callistomorphus">C.</tp:taxon-name-part><tp:taxon-name-part taxon-name-part-type="species" reg="farinosus">farinosus</tp:taxon-name-part></tp:taxon-name></italic> Perr. <bold>23</bold><italic><tp:taxon-name><tp:taxon-name-part taxon-name-part-type="genus" reg="Callistomorphus">C.</tp:taxon-name-part><tp:taxon-name-part taxon-name-part-type="species" reg="fundatus">fundatus</tp:taxon-name-part></tp:taxon-name></italic> sp. n. <bold>24</bold><italic><tp:taxon-name><tp:taxon-name-part taxon-name-part-type="genus" reg="Callistomorphus">C.</tp:taxon-name-part><tp:taxon-name-part taxon-name-part-type="species" reg="gibbus">gibbus</tp:taxon-name-part></tp:taxon-name></italic> sp. n. <bold>25</bold><italic><tp:taxon-name><tp:taxon-name-part taxon-name-part-type="genus" reg="Callistomorphus">C.</tp:taxon-name-part><tp:taxon-name-part taxon-name-part-type="species" reg="malleus">malleus</tp:taxon-name-part></tp:taxon-name></italic> sp. n. <bold>26</bold><italic><tp:taxon-name><tp:taxon-name-part taxon-name-part-type="genus" reg="Callistomorphus">C.</tp:taxon-name-part><tp:taxon-name-part taxon-name-part-type="species" reg="minimus">minimus</tp:taxon-name-part></tp:taxon-name></italic> sp. n. <bold>27</bold><italic><tp:taxon-name><tp:taxon-name-part taxon-name-part-type="genus" reg="Callistomorphus">C.</tp:taxon-name-part><tp:taxon-name-part taxon-name-part-type="species" reg="rutai">rutai</tp:taxon-name-part></tp:taxon-name></italic> sp. n. <bold>28</bold><italic><tp:taxon-name><tp:taxon-name-part taxon-name-part-type="genus" reg="Callistomorphus">C.</tp:taxon-name-part><tp:taxon-name-part taxon-name-part-type="species" reg="szoltysi">szoltysi</tp:taxon-name-part></tp:taxon-name></italic> sp. n. <bold>29</bold><italic><tp:taxon-name><tp:taxon-name-part taxon-name-part-type="genus" reg="Callistomorphus">C.</tp:taxon-name-part><tp:taxon-name-part taxon-name-part-type="species" reg="torosus">torosus</tp:taxon-name-part></tp:taxon-name></italic> sp. n. <bold>30</bold><italic><tp:taxon-name><tp:taxon-name-part taxon-name-part-type="genus" reg="Callistomorphus">C.</tp:taxon-name-part><tp:taxon-name-part taxon-name-part-type="species" reg="turbidus">turbidus</tp:taxon-name-part></tp:taxon-name></italic> sp. n.</p></caption><graphic xmlns:xlink="http://www.w3.org/1999/xlink" xlink:href="zookeys-821-045-g003.jpg" position="float" orientation="portrait" xlink:type="simple" id="oo_261027.jpg"/></fig><fig id="F4" position="float" orientation="portrait"><label>Figures 31–39.</label><caption><p>Elytra, lateral view: <bold>31</bold><italic><tp:taxon-name><tp:taxon-name-part taxon-name-part-type="genus" reg="Callistomorphus">C.</tp:taxon-name-part><tp:taxon-name-part taxon-name-part-type="species" reg="farinosus">farinosus</tp:taxon-name-part></tp:taxon-name></italic> Perr. <bold>32</bold><italic><tp:taxon-name><tp:taxon-name-part taxon-name-part-type="genus" reg="Callistomorphus">C.</tp:taxon-name-part><tp:taxon-name-part taxon-name-part-type="species" reg="fundatus">fundatus</tp:taxon-name-part></tp:taxon-name></italic> sp. n. <bold>33</bold><italic><tp:taxon-name><tp:taxon-name-part taxon-name-part-type="genus" reg="Callistomorphus">C.</tp:taxon-name-part><tp:taxon-name-part taxon-name-part-type="species" reg="gibbus">gibbus</tp:taxon-name-part></tp:taxon-name></italic> sp. n. <bold>34</bold><italic><tp:taxon-name><tp:taxon-name-part taxon-name-part-type="genus" reg="Callistomorphus">C.</tp:taxon-name-part><tp:taxon-name-part taxon-name-part-type="species" reg="malleus">malleus</tp:taxon-name-part></tp:taxon-name></italic> sp. n. <bold>35</bold><italic><tp:taxon-name><tp:taxon-name-part taxon-name-part-type="genus" reg="Callistomorphus">C.</tp:taxon-name-part><tp:taxon-name-part taxon-name-part-type="species" reg="minimus">minimus</tp:taxon-name-part></tp:taxon-name></italic> sp. n. <bold>36</bold><italic><tp:taxon-name><tp:taxon-name-part taxon-name-part-type="genus" reg="Callistomorphus">C.</tp:taxon-name-part><tp:taxon-name-part taxon-name-part-type="species" reg="rutai">rutai</tp:taxon-name-part></tp:taxon-name></italic> sp. n. <bold>37</bold><italic><tp:taxon-name><tp:taxon-name-part taxon-name-part-type="genus" reg="Callistomorphus">C.</tp:taxon-name-part><tp:taxon-name-part taxon-name-part-type="species" reg="szoltysi">szoltysi</tp:taxon-name-part></tp:taxon-name></italic> sp. n. <bold>38</bold><italic><tp:taxon-name><tp:taxon-name-part taxon-name-part-type="genus" reg="Callistomorphus">C.</tp:taxon-name-part><tp:taxon-name-part taxon-name-part-type="species" reg="torosus">torosus</tp:taxon-name-part></tp:taxon-name></italic> sp. n. <bold>39</bold><italic><tp:taxon-name><tp:taxon-name-part taxon-name-part-type="genus" reg="Callistomorphus">C.</tp:taxon-name-part><tp:taxon-name-part taxon-name-part-type="species" reg="turbidus">turbidus</tp:taxon-name-part></tp:taxon-name></italic> sp. n.</p></caption><graphic xmlns:xlink="http://www.w3.org/1999/xlink" xlink:href="zookeys-821-045-g004.jpg" position="float" orientation="portrait" xlink:type="simple" id="oo_261028.jpg"/></fig><fig id="F5" position="float" orientation="portrait"><label>Figures 40–48.</label><caption><p>Pronotum, dorsal view: <bold>40</bold><italic><tp:taxon-name><tp:taxon-name-part taxon-name-part-type="genus" reg="Callistomorphus">C.</tp:taxon-name-part><tp:taxon-name-part taxon-name-part-type="species" reg="farinosus">farinosus</tp:taxon-name-part></tp:taxon-name></italic> Perr. <bold>41</bold><italic><tp:taxon-name><tp:taxon-name-part taxon-name-part-type="genus" reg="Callistomorphus">C.</tp:taxon-name-part><tp:taxon-name-part taxon-name-part-type="species" reg="fundatus">fundatus</tp:taxon-name-part></tp:taxon-name></italic> sp. n. <bold>42</bold><italic><tp:taxon-name><tp:taxon-name-part taxon-name-part-type="genus" reg="Callistomorphus">C.</tp:taxon-name-part><tp:taxon-name-part taxon-name-part-type="species" reg="gibbus">gibbus</tp:taxon-name-part></tp:taxon-name></italic> sp. n. <bold>43</bold><italic><tp:taxon-name><tp:taxon-name-part taxon-name-part-type="genus" reg="Callistomorphus">C.</tp:taxon-name-part><tp:taxon-name-part taxon-name-part-type="species" reg="malleus">malleus</tp:taxon-name-part></tp:taxon-name></italic> sp. n. <bold>44</bold><italic><tp:taxon-name><tp:taxon-name-part taxon-name-part-type="genus" reg="Callistomorphus">C.</tp:taxon-name-part><tp:taxon-name-part taxon-name-part-type="species" reg="minimus">minimus</tp:taxon-name-part></tp:taxon-name></italic> sp. n.; <bold>45</bold><italic><tp:taxon-name><tp:taxon-name-part taxon-name-part-type="genus" reg="Callistomorphus">C.</tp:taxon-name-part><tp:taxon-name-part taxon-name-part-type="species" reg="rutai">rutai</tp:taxon-name-part></tp:taxon-name></italic> sp. n. <bold>46</bold> – <italic><tp:taxon-name><tp:taxon-name-part taxon-name-part-type="genus" reg="Callistomorphus">C.</tp:taxon-name-part><tp:taxon-name-part taxon-name-part-type="species" reg="szoltysi">szoltysi</tp:taxon-name-part></tp:taxon-name></italic> sp. n. <bold>47</bold><italic><tp:taxon-name><tp:taxon-name-part taxon-name-part-type="genus" reg="Callistomorphus">C.</tp:taxon-name-part><tp:taxon-name-part taxon-name-part-type="species" reg="torosus">torosus</tp:taxon-name-part></tp:taxon-name></italic> sp. n. <bold>48</bold><italic><tp:taxon-name><tp:taxon-name-part taxon-name-part-type="genus" reg="Callistomorphus">C.</tp:taxon-name-part><tp:taxon-name-part taxon-name-part-type="species" reg="turbidus">turbidus</tp:taxon-name-part></tp:taxon-name></italic> sp. n.</p></caption><graphic xmlns:xlink="http://www.w3.org/1999/xlink" xlink:href="zookeys-821-045-g005.jpg" position="float" orientation="portrait" xlink:type="simple" id="oo_261029.jpg"/></fig><fig id="F6" position="float" orientation="portrait"><label>Figures 49–57.</label><caption><p>Pronotum, lateral view: <bold>49</bold><italic><tp:taxon-name><tp:taxon-name-part taxon-name-part-type="genus" reg="Callistomorphus">C.</tp:taxon-name-part><tp:taxon-name-part taxon-name-part-type="species" reg="farinosus">farinosus</tp:taxon-name-part></tp:taxon-name></italic> Perr. <bold>50</bold><italic><tp:taxon-name><tp:taxon-name-part taxon-name-part-type="genus" reg="Callistomorphus">C.</tp:taxon-name-part><tp:taxon-name-part taxon-name-part-type="species" reg="fundatus">fundatus</tp:taxon-name-part></tp:taxon-name></italic> sp. n. <bold>51</bold><italic><tp:taxon-name><tp:taxon-name-part taxon-name-part-type="genus" reg="Callistomorphus">C.</tp:taxon-name-part><tp:taxon-name-part taxon-name-part-type="species" reg="gibbus">gibbus</tp:taxon-name-part></tp:taxon-name></italic> sp. n. <bold>52</bold><italic><tp:taxon-name><tp:taxon-name-part taxon-name-part-type="genus" reg="Callistomorphus">C.</tp:taxon-name-part><tp:taxon-name-part taxon-name-part-type="species" reg="malleus">malleus</tp:taxon-name-part></tp:taxon-name></italic> sp. n. <bold>53</bold><italic><tp:taxon-name><tp:taxon-name-part taxon-name-part-type="genus" reg="Callistomorphus">C.</tp:taxon-name-part><tp:taxon-name-part taxon-name-part-type="species" reg="minimus">minimus</tp:taxon-name-part></tp:taxon-name></italic> sp. n. <bold>54</bold><italic><tp:taxon-name><tp:taxon-name-part taxon-name-part-type="genus" reg="Callistomorphus">C.</tp:taxon-name-part><tp:taxon-name-part taxon-name-part-type="species" reg="rutai">rutai</tp:taxon-name-part></tp:taxon-name></italic> sp. n. <bold>55</bold><italic><tp:taxon-name><tp:taxon-name-part taxon-name-part-type="genus" reg="Callistomorphus">C.</tp:taxon-name-part><tp:taxon-name-part taxon-name-part-type="species" reg="szoltysi">szoltysi</tp:taxon-name-part></tp:taxon-name></italic> sp. n. <bold>56</bold><italic><tp:taxon-name><tp:taxon-name-part taxon-name-part-type="genus" reg="Callistomorphus">C.</tp:taxon-name-part><tp:taxon-name-part taxon-name-part-type="species" reg="torosus">torosus</tp:taxon-name-part></tp:taxon-name></italic> sp. n. <bold>57</bold><italic><tp:taxon-name><tp:taxon-name-part taxon-name-part-type="genus" reg="Callistomorphus">C.</tp:taxon-name-part><tp:taxon-name-part taxon-name-part-type="species" reg="turbidus">turbidus</tp:taxon-name-part></tp:taxon-name></italic> sp. n.</p></caption><graphic xmlns:xlink="http://www.w3.org/1999/xlink" xlink:href="zookeys-821-045-g006.jpg" position="float" orientation="portrait" xlink:type="simple" id="oo_261030.jpg"/></fig><fig id="F7" position="float" orientation="portrait"><label>Figures 58–66.</label><caption><p>Head and rostrum, lateral view: <bold>58</bold><italic><tp:taxon-name><tp:taxon-name-part taxon-name-part-type="genus" reg="Callistomorphus">C.</tp:taxon-name-part><tp:taxon-name-part taxon-name-part-type="species" reg="farinosus">farinosus</tp:taxon-name-part></tp:taxon-name></italic> Perr. <bold>59</bold><italic><tp:taxon-name><tp:taxon-name-part taxon-name-part-type="genus" reg="Callistomorphus">C.</tp:taxon-name-part><tp:taxon-name-part taxon-name-part-type="species" reg="fundatus">fundatus</tp:taxon-name-part></tp:taxon-name></italic> sp. n. <bold>60</bold><italic><tp:taxon-name><tp:taxon-name-part taxon-name-part-type="genus" reg="Callistomorphus">C.</tp:taxon-name-part><tp:taxon-name-part taxon-name-part-type="species" reg="gibbus">gibbus</tp:taxon-name-part></tp:taxon-name></italic> sp. n. <bold>61</bold><italic><tp:taxon-name><tp:taxon-name-part taxon-name-part-type="genus" reg="Callistomorphus">C.</tp:taxon-name-part><tp:taxon-name-part taxon-name-part-type="species" reg="malleus">malleus</tp:taxon-name-part></tp:taxon-name></italic> sp. n. <bold>62</bold><italic><tp:taxon-name><tp:taxon-name-part taxon-name-part-type="genus" reg="Callistomorphus">C.</tp:taxon-name-part><tp:taxon-name-part taxon-name-part-type="species" reg="minimus">minimus</tp:taxon-name-part></tp:taxon-name></italic> sp. n. <bold>63</bold><italic><tp:taxon-name><tp:taxon-name-part taxon-name-part-type="genus" reg="Callistomorphus">C.</tp:taxon-name-part><tp:taxon-name-part taxon-name-part-type="species" reg="rutai">rutai</tp:taxon-name-part></tp:taxon-name></italic> sp. n. <bold>64</bold><italic><tp:taxon-name><tp:taxon-name-part taxon-name-part-type="genus" reg="Callistomorphus">C.</tp:taxon-name-part><tp:taxon-name-part taxon-name-part-type="species" reg="szoltysi">szoltysi</tp:taxon-name-part></tp:taxon-name></italic> sp. n. <bold>65</bold> – <italic><tp:taxon-name><tp:taxon-name-part taxon-name-part-type="genus" reg="Callistomorphus">C.</tp:taxon-name-part><tp:taxon-name-part taxon-name-part-type="species" reg="torosus">torosus</tp:taxon-name-part></tp:taxon-name></italic> sp. n. <bold>66</bold> – <italic><tp:taxon-name><tp:taxon-name-part taxon-name-part-type="genus" reg="Callistomorphus">C.</tp:taxon-name-part><tp:taxon-name-part taxon-name-part-type="species" reg="turbidus">turbidus</tp:taxon-name-part></tp:taxon-name></italic> sp. n.</p></caption><graphic xmlns:xlink="http://www.w3.org/1999/xlink" xlink:href="zookeys-821-045-g007.jpg" position="float" orientation="portrait" xlink:type="simple" id="oo_261031.jpg"/></fig><fig id="F8" position="float" orientation="portrait"><label>Figures 67–75.</label><caption><p>Antennae: <bold>67</bold><italic><tp:taxon-name><tp:taxon-name-part taxon-name-part-type="genus" reg="Callistomorphus">C.</tp:taxon-name-part><tp:taxon-name-part taxon-name-part-type="species" reg="farinosus">farinosus</tp:taxon-name-part></tp:taxon-name></italic> Perr. <bold>68</bold><italic><tp:taxon-name><tp:taxon-name-part taxon-name-part-type="genus" reg="Callistomorphus">C.</tp:taxon-name-part><tp:taxon-name-part taxon-name-part-type="species" reg="fundatus">fundatus</tp:taxon-name-part></tp:taxon-name></italic> sp. n. <bold>69</bold><italic><tp:taxon-name><tp:taxon-name-part taxon-name-part-type="genus" reg="Callistomorphus">C.</tp:taxon-name-part><tp:taxon-name-part taxon-name-part-type="species" reg="gibbus">gibbus</tp:taxon-name-part></tp:taxon-name></italic> sp. n. <bold>70</bold><italic><tp:taxon-name><tp:taxon-name-part taxon-name-part-type="genus" reg="Callistomorphus">C.</tp:taxon-name-part><tp:taxon-name-part taxon-name-part-type="species" reg="malleus">malleus</tp:taxon-name-part></tp:taxon-name></italic> sp. n. <bold>71</bold><italic><tp:taxon-name><tp:taxon-name-part taxon-name-part-type="genus" reg="Callistomorphus">C.</tp:taxon-name-part><tp:taxon-name-part taxon-name-part-type="species" reg="minimus">minimus</tp:taxon-name-part></tp:taxon-name></italic> sp. n. <bold>72</bold><italic><tp:taxon-name><tp:taxon-name-part taxon-name-part-type="genus" reg="Callistomorphus">C.</tp:taxon-name-part><tp:taxon-name-part taxon-name-part-type="species" reg="rutai">rutai</tp:taxon-name-part></tp:taxon-name></italic> sp. n. <bold>73</bold><italic><tp:taxon-name><tp:taxon-name-part taxon-name-part-type="genus" reg="Callistomorphus">C.</tp:taxon-name-part><tp:taxon-name-part taxon-name-part-type="species" reg="szoltysi">szoltysi</tp:taxon-name-part></tp:taxon-name></italic> sp. n. <bold>74</bold><italic><tp:taxon-name><tp:taxon-name-part taxon-name-part-type="genus" reg="Callistomorphus">C.</tp:taxon-name-part><tp:taxon-name-part taxon-name-part-type="species" reg="torosus">torosus</tp:taxon-name-part></tp:taxon-name></italic> sp. n. <bold>75</bold><italic><tp:taxon-name><tp:taxon-name-part taxon-name-part-type="genus" reg="Callistomorphus">C.</tp:taxon-name-part><tp:taxon-name-part taxon-name-part-type="species" reg="turbidus">turbidus</tp:taxon-name-part></tp:taxon-name></italic> sp. n.</p></caption><graphic xmlns:xlink="http://www.w3.org/1999/xlink" xlink:href="zookeys-821-045-g008.jpg" position="float" orientation="portrait" xlink:type="simple" id="oo_261032.jpg"/></fig><fig id="F9" position="float" orientation="portrait"><label>Figures 76–93.</label><caption><p>Outline of the eye, dorsal view: <bold>76</bold><italic><tp:taxon-name><tp:taxon-name-part taxon-name-part-type="genus" reg="Callistomorphus">C.</tp:taxon-name-part><tp:taxon-name-part taxon-name-part-type="species" reg="farinosus">farinosus</tp:taxon-name-part></tp:taxon-name></italic> Perr., male <bold>77</bold><italic><tp:taxon-name><tp:taxon-name-part taxon-name-part-type="genus" reg="Callistomorphus">C.</tp:taxon-name-part><tp:taxon-name-part taxon-name-part-type="species" reg="fundatus">fundatus</tp:taxon-name-part></tp:taxon-name></italic> sp. n., male <bold>78</bold><italic><tp:taxon-name><tp:taxon-name-part taxon-name-part-type="genus" reg="Callistomorphus">C.</tp:taxon-name-part><tp:taxon-name-part taxon-name-part-type="species" reg="gibbus">gibbus</tp:taxon-name-part></tp:taxon-name></italic> sp. n. <bold>79</bold><italic><tp:taxon-name><tp:taxon-name-part taxon-name-part-type="genus" reg="Callistomorphus">C.</tp:taxon-name-part><tp:taxon-name-part taxon-name-part-type="species" reg="malleus">malleus</tp:taxon-name-part></tp:taxon-name></italic> sp. n. <bold>80</bold><italic><tp:taxon-name><tp:taxon-name-part taxon-name-part-type="genus" reg="Callistomorphus">C.</tp:taxon-name-part><tp:taxon-name-part taxon-name-part-type="species" reg="minimus">minimus</tp:taxon-name-part></tp:taxon-name></italic> sp. n. <bold>81</bold><italic><tp:taxon-name><tp:taxon-name-part taxon-name-part-type="genus" reg="Callistomorphus">C.</tp:taxon-name-part><tp:taxon-name-part taxon-name-part-type="species" reg="rutai">rutai</tp:taxon-name-part></tp:taxon-name></italic> sp. n. <bold>82</bold><italic><tp:taxon-name><tp:taxon-name-part taxon-name-part-type="genus" reg="Callistomorphus">C.</tp:taxon-name-part><tp:taxon-name-part taxon-name-part-type="species" reg="szoltysi">szoltysi</tp:taxon-name-part></tp:taxon-name></italic> sp. n. <bold>83</bold><italic><tp:taxon-name><tp:taxon-name-part taxon-name-part-type="genus" reg="Callistomorphus">C.</tp:taxon-name-part><tp:taxon-name-part taxon-name-part-type="species" reg="torosus">torosus</tp:taxon-name-part></tp:taxon-name></italic> sp. n. <bold>84</bold><italic><tp:taxon-name><tp:taxon-name-part taxon-name-part-type="genus" reg="Callistomorphus">C.</tp:taxon-name-part><tp:taxon-name-part taxon-name-part-type="species" reg="turbidus">turbidus</tp:taxon-name-part></tp:taxon-name></italic> sp. n. Last ventrite: <bold>85</bold><italic><tp:taxon-name><tp:taxon-name-part taxon-name-part-type="genus" reg="Callistomorphus">C.</tp:taxon-name-part><tp:taxon-name-part taxon-name-part-type="species" reg="farinosus">farinosus</tp:taxon-name-part></tp:taxon-name></italic> Perr., male <bold>86</bold><italic><tp:taxon-name><tp:taxon-name-part taxon-name-part-type="genus" reg="Callistomorphus">C.</tp:taxon-name-part><tp:taxon-name-part taxon-name-part-type="species" reg="fundatus">fundatus</tp:taxon-name-part></tp:taxon-name></italic> sp. n., male <bold>87</bold><italic><tp:taxon-name><tp:taxon-name-part taxon-name-part-type="genus" reg="Callistomorphus">C.</tp:taxon-name-part><tp:taxon-name-part taxon-name-part-type="species" reg="gibbus">gibbus</tp:taxon-name-part></tp:taxon-name></italic> sp. n., male <bold>88</bold><italic><tp:taxon-name><tp:taxon-name-part taxon-name-part-type="genus" reg="Callistomorphus">C.</tp:taxon-name-part><tp:taxon-name-part taxon-name-part-type="species" reg="malleus">malleus</tp:taxon-name-part></tp:taxon-name></italic> sp. n., male <bold>89</bold><italic><tp:taxon-name><tp:taxon-name-part taxon-name-part-type="genus" reg="Callistomorphus">C.</tp:taxon-name-part><tp:taxon-name-part taxon-name-part-type="species" reg="minimus">minimus</tp:taxon-name-part></tp:taxon-name></italic> sp. n., female <bold>90</bold> – <italic><tp:taxon-name><tp:taxon-name-part taxon-name-part-type="genus" reg="Callistomorphus">C.</tp:taxon-name-part><tp:taxon-name-part taxon-name-part-type="species" reg="rutai">rutai</tp:taxon-name-part></tp:taxon-name></italic> sp. n., male <bold>91</bold><italic><tp:taxon-name><tp:taxon-name-part taxon-name-part-type="genus" reg="Callistomorphus">C.</tp:taxon-name-part><tp:taxon-name-part taxon-name-part-type="species" reg="szoltysi">szoltysi</tp:taxon-name-part></tp:taxon-name></italic> sp. n., female <bold>92</bold><italic><tp:taxon-name><tp:taxon-name-part taxon-name-part-type="genus" reg="Callistomorphus">C.</tp:taxon-name-part><tp:taxon-name-part taxon-name-part-type="species" reg="torosus">torosus</tp:taxon-name-part></tp:taxon-name></italic> sp. n., male <bold>93</bold><italic><tp:taxon-name><tp:taxon-name-part taxon-name-part-type="genus" reg="Callistomorphus">C.</tp:taxon-name-part><tp:taxon-name-part taxon-name-part-type="species" reg="turbidus">turbidus</tp:taxon-name-part></tp:taxon-name></italic> sp. n., male.</p></caption><graphic xmlns:xlink="http://www.w3.org/1999/xlink" xlink:href="zookeys-821-045-g009.jpg" position="float" orientation="portrait" xlink:type="simple" id="oo_261033.jpg"/></fig><fig id="F10" position="float" orientation="portrait"><label>Figures 94–107.</label><caption><p>Penis: <bold>94</bold><italic><tp:taxon-name><tp:taxon-name-part taxon-name-part-type="genus" reg="Callistomorphus">C.</tp:taxon-name-part><tp:taxon-name-part taxon-name-part-type="species" reg="farinosus">farinosus</tp:taxon-name-part></tp:taxon-name></italic> Perr. <bold>95</bold><italic><tp:taxon-name><tp:taxon-name-part taxon-name-part-type="genus" reg="Callistomorphus">C.</tp:taxon-name-part><tp:taxon-name-part taxon-name-part-type="species" reg="fundatus">fundatus</tp:taxon-name-part></tp:taxon-name></italic> sp. n. <bold>96</bold><italic><tp:taxon-name><tp:taxon-name-part taxon-name-part-type="genus" reg="Callistomorphus">C.</tp:taxon-name-part><tp:taxon-name-part taxon-name-part-type="species" reg="gibbus">gibbus</tp:taxon-name-part></tp:taxon-name></italic> sp. n. <bold>97</bold><italic><tp:taxon-name><tp:taxon-name-part taxon-name-part-type="genus" reg="Callistomorphus">C.</tp:taxon-name-part><tp:taxon-name-part taxon-name-part-type="species" reg="malleus">malleus</tp:taxon-name-part></tp:taxon-name></italic> sp. n. <bold>98</bold><italic><tp:taxon-name><tp:taxon-name-part taxon-name-part-type="genus" reg="Callistomorphus">C.</tp:taxon-name-part><tp:taxon-name-part taxon-name-part-type="species" reg="rutai">rutai</tp:taxon-name-part></tp:taxon-name></italic> sp. n. <bold>99</bold><italic><tp:taxon-name><tp:taxon-name-part taxon-name-part-type="genus" reg="Callistomorphus">C.</tp:taxon-name-part><tp:taxon-name-part taxon-name-part-type="species" reg="torosus">torosus</tp:taxon-name-part></tp:taxon-name></italic> sp. n. <bold>100</bold><italic><tp:taxon-name><tp:taxon-name-part taxon-name-part-type="genus" reg="Callistomorphus">C.</tp:taxon-name-part><tp:taxon-name-part taxon-name-part-type="species" reg="turbidus">turbidus</tp:taxon-name-part></tp:taxon-name></italic> sp. n. Male pygidium, ventral view: <bold>101</bold><italic><tp:taxon-name><tp:taxon-name-part taxon-name-part-type="genus" reg="Callistomorphus">C.</tp:taxon-name-part><tp:taxon-name-part taxon-name-part-type="species" reg="farinosus">farinosus</tp:taxon-name-part></tp:taxon-name></italic> Perr. <bold>102</bold><italic><tp:taxon-name><tp:taxon-name-part taxon-name-part-type="genus" reg="Callistomorphus">C.</tp:taxon-name-part><tp:taxon-name-part taxon-name-part-type="species" reg="fundatus">fundatus</tp:taxon-name-part></tp:taxon-name></italic> sp. n. <bold>103</bold><italic><tp:taxon-name><tp:taxon-name-part taxon-name-part-type="genus" reg="Callistomorphus">C.</tp:taxon-name-part><tp:taxon-name-part taxon-name-part-type="species" reg="gibbus">gibbus</tp:taxon-name-part></tp:taxon-name></italic> sp. n. <bold>104</bold><italic><tp:taxon-name><tp:taxon-name-part taxon-name-part-type="genus" reg="Callistomorphus">C.</tp:taxon-name-part><tp:taxon-name-part taxon-name-part-type="species" reg="malleus">malleus</tp:taxon-name-part></tp:taxon-name></italic> sp. n. <bold>105</bold><italic><tp:taxon-name><tp:taxon-name-part taxon-name-part-type="genus" reg="Callistomorphus">C.</tp:taxon-name-part><tp:taxon-name-part taxon-name-part-type="species" reg="rutai">rutai</tp:taxon-name-part></tp:taxon-name></italic> sp. n. <bold>106</bold><italic><tp:taxon-name><tp:taxon-name-part taxon-name-part-type="genus" reg="Callistomorphus">C.</tp:taxon-name-part><tp:taxon-name-part taxon-name-part-type="species" reg="torosus">torosus</tp:taxon-name-part></tp:taxon-name></italic> sp. n. <bold>107</bold><italic><tp:taxon-name><tp:taxon-name-part taxon-name-part-type="genus" reg="Callistomorphus">C.</tp:taxon-name-part><tp:taxon-name-part taxon-name-part-type="species" reg="turbidus">turbidus</tp:taxon-name-part></tp:taxon-name></italic> sp. n – ventral and frontal view.</p></caption><graphic xmlns:xlink="http://www.w3.org/1999/xlink" xlink:href="zookeys-821-045-g010.jpg" position="float" orientation="portrait" xlink:type="simple" id="oo_261035.jpg"/></fig><fig id="F11" position="float" orientation="portrait"><label>Figures 108–121.</label><caption><p>Male. <tp:taxon-name><tp:taxon-name-part taxon-name-part-type="genus" reg="Tegmen">Tegmen</tp:taxon-name-part></tp:taxon-name>: <bold>108</bold><italic><tp:taxon-name><tp:taxon-name-part taxon-name-part-type="genus" reg="Callistomorphus">C.</tp:taxon-name-part><tp:taxon-name-part taxon-name-part-type="species" reg="farinosus">farinosus</tp:taxon-name-part></tp:taxon-name></italic> Perr. <bold>109</bold><italic><tp:taxon-name><tp:taxon-name-part taxon-name-part-type="genus" reg="Callistomorphus">C.</tp:taxon-name-part><tp:taxon-name-part taxon-name-part-type="species" reg="fundatus">fundatus</tp:taxon-name-part></tp:taxon-name></italic> sp. n. <bold>110</bold><italic><tp:taxon-name><tp:taxon-name-part taxon-name-part-type="genus" reg="Callistomorphus">C.</tp:taxon-name-part><tp:taxon-name-part taxon-name-part-type="species" reg="gibbus">gibbus</tp:taxon-name-part></tp:taxon-name></italic> sp. n. <bold>111</bold><italic><tp:taxon-name><tp:taxon-name-part taxon-name-part-type="genus" reg="Callistomorphus">C.</tp:taxon-name-part><tp:taxon-name-part taxon-name-part-type="species" reg="malleus">malleus</tp:taxon-name-part></tp:taxon-name></italic> sp. n. <bold>112</bold><italic><tp:taxon-name><tp:taxon-name-part taxon-name-part-type="genus" reg="Callistomorphus">C.</tp:taxon-name-part><tp:taxon-name-part taxon-name-part-type="species" reg="rutai">rutai</tp:taxon-name-part></tp:taxon-name></italic> sp. n. <bold>113</bold><italic><tp:taxon-name><tp:taxon-name-part taxon-name-part-type="genus" reg="Callistomorphus">C.</tp:taxon-name-part><tp:taxon-name-part taxon-name-part-type="species" reg="torosus">torosus</tp:taxon-name-part></tp:taxon-name></italic> sp. n. <bold>114</bold><italic><tp:taxon-name><tp:taxon-name-part taxon-name-part-type="genus" reg="Callistomorphus">C.</tp:taxon-name-part><tp:taxon-name-part taxon-name-part-type="species" reg="turbidus">turbidus</tp:taxon-name-part></tp:taxon-name></italic> sp. n. Spiculum gastrale: <bold>115</bold><italic><tp:taxon-name><tp:taxon-name-part taxon-name-part-type="genus" reg="Callistomorphus">C.</tp:taxon-name-part><tp:taxon-name-part taxon-name-part-type="species" reg="farinosus">farinosus</tp:taxon-name-part></tp:taxon-name></italic> Perr. <bold>116</bold><italic><tp:taxon-name><tp:taxon-name-part taxon-name-part-type="genus" reg="Callistomorphus">C.</tp:taxon-name-part><tp:taxon-name-part taxon-name-part-type="species" reg="fundatus">fundatus</tp:taxon-name-part></tp:taxon-name></italic> sp. n. <bold>117</bold><italic><tp:taxon-name><tp:taxon-name-part taxon-name-part-type="genus" reg="Callistomorphus">C.</tp:taxon-name-part><tp:taxon-name-part taxon-name-part-type="species" reg="gibbus">gibbus</tp:taxon-name-part></tp:taxon-name></italic> sp. n. <bold>118</bold><italic><tp:taxon-name><tp:taxon-name-part taxon-name-part-type="genus" reg="Callistomorphus">C.</tp:taxon-name-part><tp:taxon-name-part taxon-name-part-type="species" reg="malleus">malleus</tp:taxon-name-part></tp:taxon-name></italic> sp. n. <bold>119</bold><italic><tp:taxon-name><tp:taxon-name-part taxon-name-part-type="genus" reg="Callistomorphus">C.</tp:taxon-name-part><tp:taxon-name-part taxon-name-part-type="species" reg="rutai">rutai</tp:taxon-name-part></tp:taxon-name></italic> sp. n. <bold>120</bold><italic><tp:taxon-name><tp:taxon-name-part taxon-name-part-type="genus" reg="Callistomorphus">C.</tp:taxon-name-part><tp:taxon-name-part taxon-name-part-type="species" reg="torosus">torosus</tp:taxon-name-part></tp:taxon-name></italic> sp. n. <bold>121</bold><italic><tp:taxon-name><tp:taxon-name-part taxon-name-part-type="genus" reg="Callistomorphus">C.</tp:taxon-name-part><tp:taxon-name-part taxon-name-part-type="species" reg="turbidus">turbidus</tp:taxon-name-part></tp:taxon-name></italic> sp. n.</p></caption><graphic xmlns:xlink="http://www.w3.org/1999/xlink" xlink:href="zookeys-821-045-g011.jpg" position="float" orientation="portrait" xlink:type="simple" id="oo_261036.jpg"/></fig><fig id="F12" position="float" orientation="portrait"><label>Figures 122–134.</label><caption><p>Female. Abdominal tergite VIII: <bold>122</bold><italic><tp:taxon-name><tp:taxon-name-part taxon-name-part-type="genus" reg="Callistomorphus">C.</tp:taxon-name-part><tp:taxon-name-part taxon-name-part-type="species" reg="farinosus">farinosus</tp:taxon-name-part></tp:taxon-name></italic> Perr. <bold>123</bold><italic><tp:taxon-name><tp:taxon-name-part taxon-name-part-type="genus" reg="Callistomorphus">C.</tp:taxon-name-part><tp:taxon-name-part taxon-name-part-type="species" reg="malleus">malleus</tp:taxon-name-part></tp:taxon-name></italic> sp. n. <bold>124</bold><italic><tp:taxon-name><tp:taxon-name-part taxon-name-part-type="genus" reg="Callistomorphus">C.</tp:taxon-name-part><tp:taxon-name-part taxon-name-part-type="species" reg="minimus">minimus</tp:taxon-name-part></tp:taxon-name></italic> sp. n. <bold>125</bold><italic><tp:taxon-name><tp:taxon-name-part taxon-name-part-type="genus" reg="Callistomorphus">C.</tp:taxon-name-part><tp:taxon-name-part taxon-name-part-type="species" reg="szoltysi">szoltysi</tp:taxon-name-part></tp:taxon-name></italic> sp. n. <bold>126</bold><italic><tp:taxon-name><tp:taxon-name-part taxon-name-part-type="genus" reg="Callistomorphus">C.</tp:taxon-name-part><tp:taxon-name-part taxon-name-part-type="species" reg="torosus">torosus</tp:taxon-name-part></tp:taxon-name></italic> sp. n. Pygidium: <bold>127</bold><italic><tp:taxon-name><tp:taxon-name-part taxon-name-part-type="genus" reg="Callistomorphus">C.</tp:taxon-name-part><tp:taxon-name-part taxon-name-part-type="species" reg="farinosus">farinosus</tp:taxon-name-part></tp:taxon-name></italic> Perr. <bold>128</bold><italic><tp:taxon-name><tp:taxon-name-part taxon-name-part-type="genus" reg="Callistomorphus">C.</tp:taxon-name-part><tp:taxon-name-part taxon-name-part-type="species" reg="malleus">malleus</tp:taxon-name-part></tp:taxon-name></italic> sp. n. <bold>129</bold><italic><tp:taxon-name><tp:taxon-name-part taxon-name-part-type="genus" reg="Callistomorphus">C.</tp:taxon-name-part><tp:taxon-name-part taxon-name-part-type="species" reg="minimus">minimus</tp:taxon-name-part></tp:taxon-name></italic> sp. n. <bold>130</bold><italic><tp:taxon-name><tp:taxon-name-part taxon-name-part-type="genus" reg="Callistomorphus">C.</tp:taxon-name-part><tp:taxon-name-part taxon-name-part-type="species" reg="szoltysi">szoltysi</tp:taxon-name-part></tp:taxon-name></italic> sp. n. <bold>131</bold><italic><tp:taxon-name><tp:taxon-name-part taxon-name-part-type="genus" reg="Callistomorphus">C.</tp:taxon-name-part><tp:taxon-name-part taxon-name-part-type="species" reg="torosus">torosus</tp:taxon-name-part></tp:taxon-name></italic> sp. n. Spermatheca: <bold>132</bold><italic><tp:taxon-name><tp:taxon-name-part taxon-name-part-type="genus" reg="Callistomorphus">C.</tp:taxon-name-part><tp:taxon-name-part taxon-name-part-type="species" reg="farinosus">farinosus</tp:taxon-name-part></tp:taxon-name></italic> Perr. <bold>133</bold><italic><tp:taxon-name><tp:taxon-name-part taxon-name-part-type="genus" reg="Callistomorphus">C.</tp:taxon-name-part><tp:taxon-name-part taxon-name-part-type="species" reg="malleus">malleus</tp:taxon-name-part></tp:taxon-name></italic> sp. n. <bold>134</bold><italic><tp:taxon-name><tp:taxon-name-part taxon-name-part-type="genus" reg="Callistomorphus">C.</tp:taxon-name-part><tp:taxon-name-part taxon-name-part-type="species" reg="szoltysi">szoltysi</tp:taxon-name-part></tp:taxon-name></italic> sp. n.</p></caption><graphic xmlns:xlink="http://www.w3.org/1999/xlink" xlink:href="zookeys-821-045-g012.jpg" position="float" orientation="portrait" xlink:type="simple" id="oo_261037.jpg"/></fig><fig id="F13" position="float" orientation="portrait"><label>Figures 135–144.</label><caption><p>Female. Abdominal sternite VIII: <bold>135</bold><italic><tp:taxon-name><tp:taxon-name-part taxon-name-part-type="genus" reg="Callistomorphus">C.</tp:taxon-name-part><tp:taxon-name-part taxon-name-part-type="species" reg="farinosus">farinosus</tp:taxon-name-part></tp:taxon-name></italic> Perr. <bold>136</bold><italic><tp:taxon-name><tp:taxon-name-part taxon-name-part-type="genus" reg="Callistomorphus">C.</tp:taxon-name-part><tp:taxon-name-part taxon-name-part-type="species" reg="malleus">malleus</tp:taxon-name-part></tp:taxon-name></italic> sp. n. <bold>137</bold><italic><tp:taxon-name><tp:taxon-name-part taxon-name-part-type="genus" reg="Callistomorphus">C.</tp:taxon-name-part><tp:taxon-name-part taxon-name-part-type="species" reg="minimus">minimus</tp:taxon-name-part></tp:taxon-name></italic> sp. n. <bold>138</bold><italic><tp:taxon-name><tp:taxon-name-part taxon-name-part-type="genus" reg="Callistomorphus">C.</tp:taxon-name-part><tp:taxon-name-part taxon-name-part-type="species" reg="szoltysi">szoltysi</tp:taxon-name-part></tp:taxon-name></italic> sp. n. <bold>139</bold><italic><tp:taxon-name><tp:taxon-name-part taxon-name-part-type="genus" reg="Callistomorphus">C.</tp:taxon-name-part><tp:taxon-name-part taxon-name-part-type="species" reg="torosus">torosus</tp:taxon-name-part></tp:taxon-name></italic> sp. n. Ovipositor: <bold>140</bold><italic><tp:taxon-name><tp:taxon-name-part taxon-name-part-type="genus" reg="Callistomorphus">C.</tp:taxon-name-part><tp:taxon-name-part taxon-name-part-type="species" reg="farinosus">farinosus</tp:taxon-name-part></tp:taxon-name></italic> Perr. <bold>141</bold><italic><tp:taxon-name><tp:taxon-name-part taxon-name-part-type="genus" reg="Callistomorphus">C.</tp:taxon-name-part><tp:taxon-name-part taxon-name-part-type="species" reg="malleus">malleus</tp:taxon-name-part></tp:taxon-name></italic> sp. n. <bold>142</bold><italic><tp:taxon-name><tp:taxon-name-part taxon-name-part-type="genus" reg="Callistomorphus">C.</tp:taxon-name-part><tp:taxon-name-part taxon-name-part-type="species" reg="minimus">minimus</tp:taxon-name-part></tp:taxon-name></italic> sp. n. <bold>143</bold><italic><tp:taxon-name><tp:taxon-name-part taxon-name-part-type="genus" reg="Callistomorphus">C.</tp:taxon-name-part><tp:taxon-name-part taxon-name-part-type="species" reg="szoltysi">szoltysi</tp:taxon-name-part></tp:taxon-name></italic> sp. n. <bold>144</bold><italic><tp:taxon-name><tp:taxon-name-part taxon-name-part-type="genus" reg="Callistomorphus">C.</tp:taxon-name-part><tp:taxon-name-part taxon-name-part-type="species" reg="torosus">torosus</tp:taxon-name-part></tp:taxon-name></italic> sp. n.</p></caption><graphic xmlns:xlink="http://www.w3.org/1999/xlink" xlink:href="zookeys-821-045-g013.jpg" position="float" orientation="portrait" xlink:type="simple" id="oo_261038.jpg"/></fig></tp:treatment-sec></tp:taxon-treatment>
