# Supplementary material for: Redescription of the forgotten New Caledonian weevil genus Callistomorphus Perroud, 1865 (Coleoptera, Curculionidae, Eugnomini) with descriptions of eight new species
Source: Zookeys. 2019 Jan 31;(821):45–83. doi: 10.3897/zookeys.821.29019 (PMC6367305; doi:10.3897/zookeys.821.29019)
Supplement: XML Treatment for Callistomorphus malleus [file zookeys.821.29019-treatment5.xml]

<!DOCTYPE tp:taxon-treatment
  PUBLIC "-//TaxonX//DTD Taxonomic Treatment Publishing DTD v0 20100105//EN" "tax-treatment-NSO.dtd">
<tp:taxon-treatment xmlns:tp="http://www.plazi.org/taxpub"><tp:treatment-meta><kwd-group><label>Taxon classification</label><kwd><named-content xmlns:xlink="http://www.w3.org/1999/xlink" content-type="kingdom">Animalia</named-content></kwd><kwd><named-content xmlns:xlink="http://www.w3.org/1999/xlink" content-type="order">Coleoptera</named-content></kwd><kwd><named-content xmlns:xlink="http://www.w3.org/1999/xlink" content-type="family">Curculionidae</named-content></kwd></kwd-group><mixed-citation publication-type="journal"><person-group><name><surname>Mazur</surname><given-names>Miłosz Adam</given-names></name></person-group><article-title>Redescription of the forgotten New Caledonian weevil genus <italic><tp:taxon-name><tp:taxon-name-part taxon-name-part-type="genus" reg="Callistomorphus">Callistomorphus</tp:taxon-name-part></tp:taxon-name></italic> Perroud, 1865 (<tp:taxon-name><tp:taxon-name-part taxon-name-part-type="order">Coleoptera</tp:taxon-name-part></tp:taxon-name>, <tp:taxon-name><tp:taxon-name-part taxon-name-part-type="family">Curculionidae</tp:taxon-name-part></tp:taxon-name>, <tp:taxon-name><tp:taxon-name-part taxon-name-part-type="tribe">Eugnomini</tp:taxon-name-part></tp:taxon-name>) with descriptions of eight new species</article-title><source>Zookeys</source><day>31</day><month>1</month><year>2019</year><volume>2019</volume><issue>821</issue><fpage>45</fpage><lpage>83</lpage><pub-id pub-id-type="doi">10.3897/zookeys.821.29019</pub-id></mixed-citation></tp:treatment-meta><tp:nomenclature><tp:taxon-name>
            <tp:taxon-name-part taxon-name-part-type="genus" reg="Callistomorphus">Callistomorphus</tp:taxon-name-part>
            <tp:taxon-name-part taxon-name-part-type="species" reg="malleus">malleus</tp:taxon-name-part>
            <object-id xmlns:xlink="http://www.w3.org/1999/xlink" content-type="zoobank" xlink:type="simple">http://zoobank.org/9722BE21-8800-4C58-BCED-E28EEE21E3FE</object-id>
          </tp:taxon-name><tp:taxon-status xmlns:xlink="http://www.w3.org/1999/xlink" xlink:type="simple">sp. n.</tp:taxon-status><xref ref-type="fig" rid="F1">Figs 2</xref><xref ref-type="fig" rid="F1">, 10</xref><xref ref-type="fig" rid="F2">, 16</xref><xref ref-type="fig" rid="F3">, 25</xref><xref ref-type="fig" rid="F4">, 34</xref><xref ref-type="fig" rid="F5">, 43</xref><xref ref-type="fig" rid="F6">, 52</xref><xref ref-type="fig" rid="F7">, 61</xref><xref ref-type="fig" rid="F8">, 70</xref><xref ref-type="fig" rid="F9">, 79</xref><xref ref-type="fig" rid="F9">, 88</xref><xref ref-type="fig" rid="F10">, 97</xref><xref ref-type="fig" rid="F10">, 104</xref><xref ref-type="fig" rid="F11">, 111</xref><xref ref-type="fig" rid="F11">, 118</xref><xref ref-type="fig" rid="F12">, 123</xref><xref ref-type="fig" rid="F12">, 128</xref><xref ref-type="fig" rid="F12">, 133</xref><xref ref-type="fig" rid="F13">, 136</xref><xref ref-type="fig" rid="F13">, 141</xref></tp:nomenclature><tp:treatment-sec sec-type="diagnosis" id="SECID0EDWAI"><title>Diagnosis.</title><p>This species can be distinguished from other members of the genus by the following suite of characters: rostrum gently curved, regularly narrowed to apex in lateral view. Middle tubercles on elytra flattened, lower than maximal width at base. Apex of penis in lateral view expanded into small tubercles. Apical lobes of female abdominal sternite VIII with characteristic shape (Fig. <xref ref-type="fig" rid="F13">136</xref>).</p><fig id="F5" position="float" orientation="portrait"><label>Figures 40–48.</label><caption><p>Pronotum, dorsal view: <bold>40</bold><italic><tp:taxon-name><tp:taxon-name-part taxon-name-part-type="genus" reg="Callistomorphus">C.</tp:taxon-name-part><tp:taxon-name-part taxon-name-part-type="species" reg="farinosus">farinosus</tp:taxon-name-part></tp:taxon-name></italic> Perr. <bold>41</bold><italic><tp:taxon-name><tp:taxon-name-part taxon-name-part-type="genus" reg="Callistomorphus">C.</tp:taxon-name-part><tp:taxon-name-part taxon-name-part-type="species" reg="fundatus">fundatus</tp:taxon-name-part></tp:taxon-name></italic> sp. n. <bold>42</bold><italic><tp:taxon-name><tp:taxon-name-part taxon-name-part-type="genus" reg="Callistomorphus">C.</tp:taxon-name-part><tp:taxon-name-part taxon-name-part-type="species" reg="gibbus">gibbus</tp:taxon-name-part></tp:taxon-name></italic> sp. n. <bold>43</bold><italic><tp:taxon-name><tp:taxon-name-part taxon-name-part-type="genus" reg="Callistomorphus">C.</tp:taxon-name-part><tp:taxon-name-part taxon-name-part-type="species" reg="malleus">malleus</tp:taxon-name-part></tp:taxon-name></italic> sp. n. <bold>44</bold><italic><tp:taxon-name><tp:taxon-name-part taxon-name-part-type="genus" reg="Callistomorphus">C.</tp:taxon-name-part><tp:taxon-name-part taxon-name-part-type="species" reg="minimus">minimus</tp:taxon-name-part></tp:taxon-name></italic> sp. n.; <bold>45</bold><italic><tp:taxon-name><tp:taxon-name-part taxon-name-part-type="genus" reg="Callistomorphus">C.</tp:taxon-name-part><tp:taxon-name-part taxon-name-part-type="species" reg="rutai">rutai</tp:taxon-name-part></tp:taxon-name></italic> sp. n. <bold>46</bold> – <italic><tp:taxon-name><tp:taxon-name-part taxon-name-part-type="genus" reg="Callistomorphus">C.</tp:taxon-name-part><tp:taxon-name-part taxon-name-part-type="species" reg="szoltysi">szoltysi</tp:taxon-name-part></tp:taxon-name></italic> sp. n. <bold>47</bold><italic><tp:taxon-name><tp:taxon-name-part taxon-name-part-type="genus" reg="Callistomorphus">C.</tp:taxon-name-part><tp:taxon-name-part taxon-name-part-type="species" reg="torosus">torosus</tp:taxon-name-part></tp:taxon-name></italic> sp. n. <bold>48</bold><italic><tp:taxon-name><tp:taxon-name-part taxon-name-part-type="genus" reg="Callistomorphus">C.</tp:taxon-name-part><tp:taxon-name-part taxon-name-part-type="species" reg="turbidus">turbidus</tp:taxon-name-part></tp:taxon-name></italic> sp. n.</p></caption><graphic xmlns:xlink="http://www.w3.org/1999/xlink" xlink:href="zookeys-821-045-g005.jpg" position="float" orientation="portrait" xlink:type="simple" id="oo_261029.jpg"/></fig></tp:treatment-sec><tp:treatment-sec sec-type="description" id="SECID0EP1AI"><title>Description.</title><p>Body length (<abbrev xmlns:xlink="http://www.w3.org/1999/xlink" xlink:title="length of body exclusive of rostrum" id="ABBRID0EV1AI" xlink:type="simple">lb</abbrev>) – 8.60–10.50 mm.</p><p><italic>Body colour and vestiture</italic> (Fig. <xref ref-type="fig" rid="F2">16</xref>). Colour variable, from dark brown to yellowish. Some specimens with whitish coating on apical and lateral parts of elytra. Similar, pale coating, in some specimens, also covered hind femora. Pronotum with longitudinal yellowish stripes.</p><p><italic>Head</italic> (Figs <xref ref-type="fig" rid="F7">61</xref>, <xref ref-type="fig" rid="F8">70</xref>, <xref ref-type="fig" rid="F9">79</xref>). From subquadrate to elongate (<abbrev xmlns:xlink="http://www.w3.org/1999/xlink" xlink:title="head width" id="ABBRID0ER2AI" xlink:type="simple">hw</abbrev>/<abbrev xmlns:xlink="http://www.w3.org/1999/xlink" xlink:title="head length" id="ABBRID0EV2AI" xlink:type="simple">hl</abbrev> ♂: 1.00–1.20; ♀: 1.00–1.33), depending on protrusion the head from pronotum. Frons wider than double width of eye. Eyes approximately half as long as head or little longer (<abbrev xmlns:xlink="http://www.w3.org/1999/xlink" xlink:title="eye length" id="ABBRID0EZ2AI" xlink:type="simple">eyl</abbrev>/<abbrev xmlns:xlink="http://www.w3.org/1999/xlink" xlink:title="head length" id="ABBRID0E42AI" xlink:type="simple">hl</abbrev> ♂: 0.50–0.60; ♀: 0.45–0.55), not protruding above margin of head in lateral view; regularly convex, widest near middle of length. Rostrum longer than pronotum (<abbrev xmlns:xlink="http://www.w3.org/1999/xlink" xlink:title="rostrum length" id="ABBRID0EB3AI" xlink:type="simple">rl</abbrev>/<abbrev xmlns:xlink="http://www.w3.org/1999/xlink" xlink:title="pronotum length" id="ABBRID0EF3AI" xlink:type="simple">pl</abbrev> ♂: 1.17–1.21; ♀: 1.12–1.24); in male 3.80–4.30 × as long as maximum width, in female 4.00–4.50 × as long as wide at apex (<abbrev xmlns:xlink="http://www.w3.org/1999/xlink" xlink:title="rostrum length" id="ABBRID0EJ3AI" xlink:type="simple">rl</abbrev>/<abbrev xmlns:xlink="http://www.w3.org/1999/xlink" xlink:title="width of rostrum apex" id="ABBRID0EN3AI" xlink:type="simple">arw</abbrev>); longitudinal carina indistinct, from base to antennal insertion covered by scales, apically bare, flattened, sometimes evanescent and visible only as polished, narrowed area. Scape shorter than rostrum (<abbrev xmlns:xlink="http://www.w3.org/1999/xlink" xlink:title="antennal scape length" id="ABBRID0ER3AI" xlink:type="simple">scl</abbrev>/<abbrev xmlns:xlink="http://www.w3.org/1999/xlink" xlink:title="rostrum length" id="ABBRID0EV3AI" xlink:type="simple">rl</abbrev> ♂: 0.75–0.80; ♀: 0.70–0.85). First funicle segment ca 1.3 × as long as 2<sup>nd</sup>; 3<sup>rd</sup> almost as half-length of 2<sup>nd</sup>, antennomeres from 4<sup>th</sup> to 7<sup>th</sup> with similar length, slightly longer than wide. Club as long as last four funicle segment combined, approximately 2.10 × as long as wide.</p><p><italic>Pronotum</italic> (Figs <xref ref-type="fig" rid="F5">43</xref>, <xref ref-type="fig" rid="F6">52</xref>). Subquadrate (<abbrev xmlns:xlink="http://www.w3.org/1999/xlink" xlink:title="pronotum width at the base" id="ABBRID0EP4AI" xlink:type="simple">bpw</abbrev>/<abbrev xmlns:xlink="http://www.w3.org/1999/xlink" xlink:title="pronotum length" id="ABBRID0ET4AI" xlink:type="simple">pl</abbrev> ♂: 1.00–1.05; ♀: 0.95–1.10). Base in male 1.25–1.35 ×, in female 1.28–1.38 ×, as wide as apical margin (<abbrev xmlns:xlink="http://www.w3.org/1999/xlink" xlink:title="pronotum width at the base" id="ABBRID0EX4AI" xlink:type="simple">bpw</abbrev>/<abbrev xmlns:xlink="http://www.w3.org/1999/xlink" xlink:title="pronotum width at anterior margin" id="ABBRID0E24AI" xlink:type="simple">apw</abbrev>); apical margin straight or slightly concave; in lateral view apical margin straight anteriorly, then converging towards base. Medial tubercle on pronotal disc well developed but weakly protruding. Width of medial constriction in relation to apical and basal margin: <abbrev xmlns:xlink="http://www.w3.org/1999/xlink" xlink:title="minimum pronotal width" id="ABBRID0E64AI" xlink:type="simple">mpw</abbrev>/<abbrev xmlns:xlink="http://www.w3.org/1999/xlink" xlink:title="pronotum width at anterior margin" id="ABBRID0ED5AI" xlink:type="simple">apw</abbrev> ♂: 0.66–0.68; ♀: 0.61–0.69, <abbrev xmlns:xlink="http://www.w3.org/1999/xlink" xlink:title="minimum pronotal width" id="ABBRID0EH5AI" xlink:type="simple">mpw</abbrev>/<abbrev xmlns:xlink="http://www.w3.org/1999/xlink" xlink:title="pronotum width at the base" id="ABBRID0EL5AI" xlink:type="simple">bpw</abbrev> ♂: 0.48–0.53; ♀: 0.48–0.50.</p><p><italic>Elytra</italic> (Figs <xref ref-type="fig" rid="F3">25</xref>, <xref ref-type="fig" rid="F4">34</xref>). Elongate (<abbrev xmlns:xlink="http://www.w3.org/1999/xlink" xlink:title="elytra length" id="ABBRID0E25AI" xlink:type="simple">el</abbrev>/<abbrev xmlns:xlink="http://www.w3.org/1999/xlink" xlink:title="width of elytral base" id="ABBRID0E65AI" xlink:type="simple">bew</abbrev> ♂: 1.56–1.66; ♀: 1.50–1.68); lateral margins subparallel basaly to apical convergence. Medial tubercle distinct but flattened, lower than width on base; smaller, numerous tubercles on elytral disc acuminate; tubercles on 7<sup>th</sup> intervals clearly visible, protruding from outline of elytra in dorsal view. Striae with small, suboval, shallow punctures; surface of elytral disc slightly glabrous. Scutellum slightly longer than wide.</p><p><italic>Abdomen</italic> (Figs <xref ref-type="fig" rid="F9">88</xref>, <xref ref-type="fig" rid="F10">104</xref>, <xref ref-type="fig" rid="F12">128</xref>). From slightly (in male) to distinctly (in female) longer than wide (<abbrev xmlns:xlink="http://www.w3.org/1999/xlink" xlink:title="abdomen length" id="ABBRID0EV6AI" xlink:type="simple">al</abbrev>/<abbrev xmlns:xlink="http://www.w3.org/1999/xlink" xlink:title="abdomen maximum width" id="ABBRID0EZ6AI" xlink:type="simple">aw</abbrev> ♂: 1.08–1.17; ♀: 1.06–1.20 × as long as wide. Male pygidium as in Fig. <xref ref-type="fig" rid="F10">104</xref>, female as in Fig. <xref ref-type="fig" rid="F12">129</xref>. Last ventrite longer than wide (<abbrev xmlns:xlink="http://www.w3.org/1999/xlink" xlink:title="last ventrite maximum width" id="ABBRID0EFABI" xlink:type="simple">lvw</abbrev>/<abbrev xmlns:xlink="http://www.w3.org/1999/xlink" xlink:title="last ventrite length" id="ABBRID0EJABI" xlink:type="simple">lvl</abbrev> ♂: 2.25–2.57; ♀: 2.13–2.38).</p><p><italic>Male terminalia</italic> (Figs <xref ref-type="fig" rid="F10">97</xref>, <xref ref-type="fig" rid="F11">111</xref>, <xref ref-type="fig" rid="F11">118</xref>). Penis body slightly longer than apodemes; from base to apical part almost subparallel, apically slightly narrowed to rounded apex; basal part sclerotised, except medial area; in lateral view distinctly, regularly curved, apically expanded into small tubercles. Internal sac without any structure or sclerites. Parameroid lobes of tegmen thin, distinctly shorter than apodeme, divided almost to base and surrounded by thin membrane. Tegminal apodeme apically extended. Spiculum gastrale robust, apodeme laterally flattened, distinctly bent distally; hemisternites fused with base of spiculum.</p><p><italic>Female terminalia</italic> (Figs <xref ref-type="fig" rid="F12">123</xref>, <xref ref-type="fig" rid="F12">128</xref>, <xref ref-type="fig" rid="F12">133</xref>, <xref ref-type="fig" rid="F13">136</xref>, <xref ref-type="fig" rid="F13">141</xref>). Apical lobe of abdominal sternite VIII with characteristic, T-shape sclerotisation. Abdominal tergite VIII with elongate, straight, dense setae near apex; sides with strongly elongate setae; apex with small, pointed tubercles. Spermatheca elongate, strongly bent. Gonocoxite placed diagonally to partly sclerotised vagina, strongly elongate, apically with bundle of erect setae.</p><p><italic>Measurements</italic>. ♂: <abbrev xmlns:xlink="http://www.w3.org/1999/xlink" xlink:title="abdomen length" id="ABBRID0EZBBI" xlink:type="simple">al</abbrev> 3.50–4.00, <abbrev xmlns:xlink="http://www.w3.org/1999/xlink" xlink:title="pronotum width at anterior margin" id="ABBRID0E4BBI" xlink:type="simple">apw</abbrev>, 1.60–1.80, <abbrev xmlns:xlink="http://www.w3.org/1999/xlink" xlink:title="width of rostrum apex" id="ABBRID0EBCBI" xlink:type="simple">arw</abbrev> 0.60–0.70, <abbrev xmlns:xlink="http://www.w3.org/1999/xlink" xlink:title="abdomen maximum width" id="ABBRID0EFCBI" xlink:type="simple">aw</abbrev> 3.00–3.7, <abbrev xmlns:xlink="http://www.w3.org/1999/xlink" xlink:title="width of elytral base" id="ABBRID0EJCBI" xlink:type="simple">bew</abbrev> 3.50–4.30, <abbrev xmlns:xlink="http://www.w3.org/1999/xlink" xlink:title="pronotum width at the base" id="ABBRID0ENCBI" xlink:type="simple">bpw</abbrev> 2.00–2.40, <abbrev xmlns:xlink="http://www.w3.org/1999/xlink" xlink:title="elytra length" id="ABBRID0ERCBI" xlink:type="simple">el</abbrev> 5.80–6.90, <abbrev xmlns:xlink="http://www.w3.org/1999/xlink" xlink:title="eye length" id="ABBRID0EVCBI" xlink:type="simple">eyl</abbrev> 0.60, <abbrev xmlns:xlink="http://www.w3.org/1999/xlink" xlink:title="minimum frons width" id="ABBRID0EZCBI" xlink:type="simple">frw</abbrev> 0.40–0.50, <abbrev xmlns:xlink="http://www.w3.org/1999/xlink" xlink:title="head length" id="ABBRID0E4CBI" xlink:type="simple">hl</abbrev> 1.00–1.20, <abbrev xmlns:xlink="http://www.w3.org/1999/xlink" xlink:title="head width" id="ABBRID0EBDBI" xlink:type="simple">hw</abbrev> 1.15–1.20, <abbrev xmlns:xlink="http://www.w3.org/1999/xlink" xlink:title="length of body exclusive of rostrum" id="ABBRID0EFDBI" xlink:type="simple">lb</abbrev> 8.60–10.40, <abbrev xmlns:xlink="http://www.w3.org/1999/xlink" xlink:title="last ventrite length" id="ABBRID0EJDBI" xlink:type="simple">lvl</abbrev> 0.70–0.80, <abbrev xmlns:xlink="http://www.w3.org/1999/xlink" xlink:title="last ventrite maximum width" id="ABBRID0ENDBI" xlink:type="simple">lvw</abbrev> 1.60–2.00, <abbrev xmlns:xlink="http://www.w3.org/1999/xlink" xlink:title="minimum pronotal width" id="ABBRID0ERDBI" xlink:type="simple">mpw</abbrev> 1.05–1.20, <abbrev xmlns:xlink="http://www.w3.org/1999/xlink" xlink:title="pronotum length" id="ABBRID0EVDBI" xlink:type="simple">pl</abbrev> 1.90–2.40, <abbrev xmlns:xlink="http://www.w3.org/1999/xlink" xlink:title="rostrum length" id="ABBRID0EZDBI" xlink:type="simple">rl</abbrev> 2.30–2.80, <abbrev xmlns:xlink="http://www.w3.org/1999/xlink" xlink:title="antennal scape length" id="ABBRID0E4DBI" xlink:type="simple">scl</abbrev> 1.80–2.20.</p><p>♀: <abbrev xmlns:xlink="http://www.w3.org/1999/xlink" xlink:title="abdomen length" id="ABBRID0EDEBI" xlink:type="simple">al</abbrev> 3.80–4.10, <abbrev xmlns:xlink="http://www.w3.org/1999/xlink" xlink:title="pronotum width at anterior margin" id="ABBRID0EHEBI" xlink:type="simple">apw</abbrev>, 1.60–1.80, <abbrev xmlns:xlink="http://www.w3.org/1999/xlink" xlink:title="width of rostrum apex" id="ABBRID0ELEBI" xlink:type="simple">arw</abbrev> 0.60–0.70, <abbrev xmlns:xlink="http://www.w3.org/1999/xlink" xlink:title="abdomen maximum width" id="ABBRID0EPEBI" xlink:type="simple">aw</abbrev> 3.30–3.80, <abbrev xmlns:xlink="http://www.w3.org/1999/xlink" xlink:title="width of elytral base" id="ABBRID0ETEBI" xlink:type="simple">bew</abbrev> 3.90–4.30, <abbrev xmlns:xlink="http://www.w3.org/1999/xlink" xlink:title="pronotum width at the base" id="ABBRID0EXEBI" xlink:type="simple">bpw</abbrev> 2.20–2.40, <abbrev xmlns:xlink="http://www.w3.org/1999/xlink" xlink:title="elytra length" id="ABBRID0E2EBI" xlink:type="simple">el</abbrev> 6.00–7.20, <abbrev xmlns:xlink="http://www.w3.org/1999/xlink" xlink:title="eye length" id="ABBRID0E6EBI" xlink:type="simple">eyl</abbrev> 0.50–0.60, <abbrev xmlns:xlink="http://www.w3.org/1999/xlink" xlink:title="minimum frons width" id="ABBRID0EDFBI" xlink:type="simple">frw</abbrev> 0.50–0.60, <abbrev xmlns:xlink="http://www.w3.org/1999/xlink" xlink:title="head length" id="ABBRID0EHFBI" xlink:type="simple">hl</abbrev> 0.9–1.20, <abbrev xmlns:xlink="http://www.w3.org/1999/xlink" xlink:title="head width" id="ABBRID0ELFBI" xlink:type="simple">hw</abbrev> 1.10–1.25, <abbrev xmlns:xlink="http://www.w3.org/1999/xlink" xlink:title="length of body exclusive of rostrum" id="ABBRID0EPFBI" xlink:type="simple">lb</abbrev> 9.50–10.50, <abbrev xmlns:xlink="http://www.w3.org/1999/xlink" xlink:title="last ventrite length" id="ABBRID0ETFBI" xlink:type="simple">lvl</abbrev> 0.80, <abbrev xmlns:xlink="http://www.w3.org/1999/xlink" xlink:title="last ventrite maximum width" id="ABBRID0EXFBI" xlink:type="simple">lvw</abbrev> 1.70–2.00, <abbrev xmlns:xlink="http://www.w3.org/1999/xlink" xlink:title="minimum pronotal width" id="ABBRID0E2FBI" xlink:type="simple">mpw</abbrev> 1.10–1.20, <abbrev xmlns:xlink="http://www.w3.org/1999/xlink" xlink:title="pronotum length" id="ABBRID0E6FBI" xlink:type="simple">pl</abbrev> 2.10–2.50, <abbrev xmlns:xlink="http://www.w3.org/1999/xlink" xlink:title="rostrum length" id="ABBRID0EDGBI" xlink:type="simple">rl</abbrev> 2.50–2.80, <abbrev xmlns:xlink="http://www.w3.org/1999/xlink" xlink:title="antennal scape length" id="ABBRID0EHGBI" xlink:type="simple">scl</abbrev> 1.90–2.10.</p><fig id="F6" position="float" orientation="portrait"><label>Figures 49–57.</label><caption><p>Pronotum, lateral view: <bold>49</bold><italic><tp:taxon-name><tp:taxon-name-part taxon-name-part-type="genus" reg="Callistomorphus">C.</tp:taxon-name-part><tp:taxon-name-part taxon-name-part-type="species" reg="farinosus">farinosus</tp:taxon-name-part></tp:taxon-name></italic> Perr. <bold>50</bold><italic><tp:taxon-name><tp:taxon-name-part taxon-name-part-type="genus" reg="Callistomorphus">C.</tp:taxon-name-part><tp:taxon-name-part taxon-name-part-type="species" reg="fundatus">fundatus</tp:taxon-name-part></tp:taxon-name></italic> sp. n. <bold>51</bold><italic><tp:taxon-name><tp:taxon-name-part taxon-name-part-type="genus" reg="Callistomorphus">C.</tp:taxon-name-part><tp:taxon-name-part taxon-name-part-type="species" reg="gibbus">gibbus</tp:taxon-name-part></tp:taxon-name></italic> sp. n. <bold>52</bold><italic><tp:taxon-name><tp:taxon-name-part taxon-name-part-type="genus" reg="Callistomorphus">C.</tp:taxon-name-part><tp:taxon-name-part taxon-name-part-type="species" reg="malleus">malleus</tp:taxon-name-part></tp:taxon-name></italic> sp. n. <bold>53</bold><italic><tp:taxon-name><tp:taxon-name-part taxon-name-part-type="genus" reg="Callistomorphus">C.</tp:taxon-name-part><tp:taxon-name-part taxon-name-part-type="species" reg="minimus">minimus</tp:taxon-name-part></tp:taxon-name></italic> sp. n. <bold>54</bold><italic><tp:taxon-name><tp:taxon-name-part taxon-name-part-type="genus" reg="Callistomorphus">C.</tp:taxon-name-part><tp:taxon-name-part taxon-name-part-type="species" reg="rutai">rutai</tp:taxon-name-part></tp:taxon-name></italic> sp. n. <bold>55</bold><italic><tp:taxon-name><tp:taxon-name-part taxon-name-part-type="genus" reg="Callistomorphus">C.</tp:taxon-name-part><tp:taxon-name-part taxon-name-part-type="species" reg="szoltysi">szoltysi</tp:taxon-name-part></tp:taxon-name></italic> sp. n. <bold>56</bold><italic><tp:taxon-name><tp:taxon-name-part taxon-name-part-type="genus" reg="Callistomorphus">C.</tp:taxon-name-part><tp:taxon-name-part taxon-name-part-type="species" reg="torosus">torosus</tp:taxon-name-part></tp:taxon-name></italic> sp. n. <bold>57</bold><italic><tp:taxon-name><tp:taxon-name-part taxon-name-part-type="genus" reg="Callistomorphus">C.</tp:taxon-name-part><tp:taxon-name-part taxon-name-part-type="species" reg="turbidus">turbidus</tp:taxon-name-part></tp:taxon-name></italic> sp. n.</p></caption><graphic xmlns:xlink="http://www.w3.org/1999/xlink" xlink:href="zookeys-821-045-g006.jpg" position="float" orientation="portrait" xlink:type="simple" id="oo_261030.jpg"/></fig></tp:treatment-sec><tp:treatment-sec sec-type="type material" id="SECID0ENKBI"><title>Type material.</title><p>Holotype, ♂ (here designated) – New Caledonia (S); <named-content xmlns:xlink="http://www.w3.org/1999/xlink" content-type="dwc:verbatimCoordinates" xlink:type="simple"><named-content content-type="geo-json" specific-use="{&#34;type&#34;:&#34;Point&#34;,&#34;coordinates&#34;:[166.446667,-22.069139]}" id="NCID0EWKBI" xlink:type="simple">22°04'08.9"S, 166°26'48.0"E</named-content></named-content>; Dzumac road; S of Mts Couvélé rd jct; 870→670 m beating; 31.10.2008; leg. M. Wanat (<named-content xmlns:xlink="http://www.w3.org/1999/xlink" content-type="dwc:institutional_code" xlink:type="simple">MNHN</named-content>).</p><p>Paratypes:</p><p>1♂ – New Caledonia (S); <named-content xmlns:xlink="http://www.w3.org/1999/xlink" content-type="dwc:verbatimCoordinates" xlink:type="simple"><named-content content-type="geo-json" specific-use="{&#34;type&#34;:&#34;Point&#34;,&#34;coordinates&#34;:[168.638333,-22.098333]}" id="NCID0EJLBI" xlink:type="simple">22°05.9'S, 168°38.3'E</named-content></named-content>; Riviére Bleue Parc; 23.12.2006, 190 m, refuge; sifting forest litter; leg. R. Dobosz (<named-content xmlns:xlink="http://www.w3.org/1999/xlink" content-type="dwc:institutional_code" xlink:type="simple">USMB</named-content>).</p><p>1♂ – New Caledonia (S); <named-content xmlns:xlink="http://www.w3.org/1999/xlink" content-type="dwc:verbatimCoordinates" xlink:type="simple"><named-content content-type="geo-json" specific-use="{&#34;type&#34;:&#34;Point&#34;,&#34;coordinates&#34;:[166.828333,-22.248333]}" id="NCID0E2LBI" xlink:type="simple">22°14.9'S, 166°49.7'E</named-content></named-content>; Pic du Pin, base; 25.12.2006, 280 m, forest &amp; plantation; leg. R. Dobosz &amp; M. Wanat (<named-content xmlns:xlink="http://www.w3.org/1999/xlink" content-type="dwc:institutional_code" xlink:type="simple">USMB</named-content>).</p><p>1♂ – New Caledonia (S); <named-content xmlns:xlink="http://www.w3.org/1999/xlink" content-type="dwc:verbatimCoordinates" xlink:type="simple"><named-content content-type="geo-json" specific-use="{&#34;type&#34;:&#34;Point&#34;,&#34;coordinates&#34;:[166.761111,-22.172000]}" id="NCID0ENMBI" xlink:type="simple">22°10'19.2"S, 166°45'40.0"E</named-content></named-content>; Bois du Sud, 220 m, at light; 25.10.2008; leg. M. Wanat (<abbrev xmlns:xlink="http://www.w3.org/1999/xlink" content-type="institution" xlink:title="Museum of Natural History, University of Wrocław, Poland" id="ABBRID0ESMBI" xlink:type="simple">MNHW</abbrev>).</p><p>1♀ – New Caledonia (S); <named-content xmlns:xlink="http://www.w3.org/1999/xlink" content-type="dwc:verbatimCoordinates" xlink:type="simple"><named-content content-type="geo-json" specific-use="{&#34;type&#34;:&#34;Point&#34;,&#34;coordinates&#34;:[166.763306,-22.172889]}" id="NCID0E3MBI" xlink:type="simple">22°10'22.4"S, 166°45'47.9"E</named-content></named-content>; Bois du Sud, 220–250 m, beating along track entering forest reserve; 20.10.2008; leg. M. Wanat (<abbrev xmlns:xlink="http://www.w3.org/1999/xlink" content-type="institution" xlink:title="Museum of Natural History, University of Wrocław, Poland" id="ABBRID0EBNBI" xlink:type="simple">MNHW</abbrev>).</p><p>1♀ – New Caledonia (S); <named-content xmlns:xlink="http://www.w3.org/1999/xlink" content-type="dwc:verbatimCoordinates" xlink:type="simple"><named-content content-type="geo-json" specific-use="{&#34;type&#34;:&#34;Point&#34;,&#34;coordinates&#34;:[166.670000,-22.096667]}" id="NCID0ELNBI" xlink:type="simple">22°05.8'S, 166°40.2'E</named-content></named-content>; Riviére Bleue: Gue de la; 22.12.2006, 140 m Pourina; night coll. (lamp &amp; beating); leg. M. Wanat &amp; R. Dobosz (<abbrev xmlns:xlink="http://www.w3.org/1999/xlink" content-type="institution" xlink:title="Museum of Natural History, University of Wrocław, Poland" id="ABBRID0EQNBI" xlink:type="simple">MNHW</abbrev>).</p><p>1♀ – New Caledonia (S); <named-content xmlns:xlink="http://www.w3.org/1999/xlink" content-type="dwc:verbatimCoordinates" xlink:type="simple"><named-content content-type="geo-json" specific-use="{&#34;type&#34;:&#34;Point&#34;,&#34;coordinates&#34;:[166.466667,-22.031667]}" id="NCID0E1NBI" xlink:type="simple">22°01.9'S, 166°28.0'E</named-content></named-content>; Dzumac Mts, 900 m; Mt. Ouin, road junction; 28.12.2006, night collecting; leg. M. Wanat &amp; R. Dobosz (<abbrev xmlns:xlink="http://www.w3.org/1999/xlink" content-type="institution" xlink:title="Museum of Natural History, University of Wrocław, Poland" id="ABBRID0E6NBI" xlink:type="simple">MNHW</abbrev>).</p><p>2♀♀ – New Caledonia (S); <named-content xmlns:xlink="http://www.w3.org/1999/xlink" content-type="dwc:verbatimCoordinates" xlink:type="simple"><named-content content-type="geo-json" specific-use="{&#34;type&#34;:&#34;Point&#34;,&#34;coordinates&#34;:[166.679694,-22.205889]}" id="NCID0EJOBI" xlink:type="simple">22°12'21.2"S, 166°40'46.9"E</named-content></named-content>; Col des Deux Tétons, 30.10.2010; humid forest, 220–250 m; leg. M. Wanat &amp; R. Ruta (<abbrev xmlns:xlink="http://www.w3.org/1999/xlink" content-type="institution" xlink:title="Museum of Natural History, University of Wrocław, Poland" id="ABBRID0EOOBI" xlink:type="simple">MNHW</abbrev>).</p><p>1♀ – New Caledonia (S); <named-content xmlns:xlink="http://www.w3.org/1999/xlink" content-type="dwc:verbatimCoordinates" xlink:type="simple"><named-content content-type="geo-json" specific-use="{&#34;type&#34;:&#34;Point&#34;,&#34;coordinates&#34;:[166.655000,-22.100000]}" id="NCID0EYOBI" xlink:type="simple">22°06.0'S, 166°39.3'E</named-content></named-content>; Riviére Bleue, Pont Germain to kaori géant (left river side), 160–180 m; 22.01.2007; leg. M. Wanat (<abbrev xmlns:xlink="http://www.w3.org/1999/xlink" content-type="institution" xlink:title="Museum of Natural History, University of Wrocław, Poland" id="ABBRID0E4OBI" xlink:type="simple">MNHW</abbrev>).</p></tp:treatment-sec><tp:treatment-sec sec-type="etymology" id="SECID0ECPBI"><title>Etymology.</title><p>This epithet is derived from the Latin noun “<italic><tp:taxon-name><tp:taxon-name-part taxon-name-part-type="genus" reg="Callistomorphus"/><tp:taxon-name-part taxon-name-part-type="species" reg="malleus">malleus</tp:taxon-name-part></tp:taxon-name></italic>” (hammer) and refers to the shape of female sternite VIII. A noun in apposition.</p></tp:treatment-sec><tp:treatment-sec sec-type="remarks" id="SECID0ESPBI"><title>Remarks.</title><p>The species is variable in size and colour but easily distinguished by the elongate elytra with relatively small medial tubercles and weakly curved rostrum. Also, penis and female sternite VIII are characteristic.</p><fig id="F7" position="float" orientation="portrait"><label>Figures 58–66.</label><caption><p>Head and rostrum, lateral view: <bold>58</bold><italic><tp:taxon-name><tp:taxon-name-part taxon-name-part-type="genus" reg="Callistomorphus">C.</tp:taxon-name-part><tp:taxon-name-part taxon-name-part-type="species" reg="farinosus">farinosus</tp:taxon-name-part></tp:taxon-name></italic> Perr. <bold>59</bold><italic><tp:taxon-name><tp:taxon-name-part taxon-name-part-type="genus" reg="Callistomorphus">C.</tp:taxon-name-part><tp:taxon-name-part taxon-name-part-type="species" reg="fundatus">fundatus</tp:taxon-name-part></tp:taxon-name></italic> sp. n. <bold>60</bold><italic><tp:taxon-name><tp:taxon-name-part taxon-name-part-type="genus" reg="Callistomorphus">C.</tp:taxon-name-part><tp:taxon-name-part taxon-name-part-type="species" reg="gibbus">gibbus</tp:taxon-name-part></tp:taxon-name></italic> sp. n. <bold>61</bold><italic><tp:taxon-name><tp:taxon-name-part taxon-name-part-type="genus" reg="Callistomorphus">C.</tp:taxon-name-part><tp:taxon-name-part taxon-name-part-type="species" reg="malleus">malleus</tp:taxon-name-part></tp:taxon-name></italic> sp. n. <bold>62</bold><italic><tp:taxon-name><tp:taxon-name-part taxon-name-part-type="genus" reg="Callistomorphus">C.</tp:taxon-name-part><tp:taxon-name-part taxon-name-part-type="species" reg="minimus">minimus</tp:taxon-name-part></tp:taxon-name></italic> sp. n. <bold>63</bold><italic><tp:taxon-name><tp:taxon-name-part taxon-name-part-type="genus" reg="Callistomorphus">C.</tp:taxon-name-part><tp:taxon-name-part taxon-name-part-type="species" reg="rutai">rutai</tp:taxon-name-part></tp:taxon-name></italic> sp. n. <bold>64</bold><italic><tp:taxon-name><tp:taxon-name-part taxon-name-part-type="genus" reg="Callistomorphus">C.</tp:taxon-name-part><tp:taxon-name-part taxon-name-part-type="species" reg="szoltysi">szoltysi</tp:taxon-name-part></tp:taxon-name></italic> sp. n. <bold>65</bold> – <italic><tp:taxon-name><tp:taxon-name-part taxon-name-part-type="genus" reg="Callistomorphus">C.</tp:taxon-name-part><tp:taxon-name-part taxon-name-part-type="species" reg="torosus">torosus</tp:taxon-name-part></tp:taxon-name></italic> sp. n. <bold>66</bold> – <italic><tp:taxon-name><tp:taxon-name-part taxon-name-part-type="genus" reg="Callistomorphus">C.</tp:taxon-name-part><tp:taxon-name-part taxon-name-part-type="species" reg="turbidus">turbidus</tp:taxon-name-part></tp:taxon-name></italic> sp. n.</p></caption><graphic xmlns:xlink="http://www.w3.org/1999/xlink" xlink:href="zookeys-821-045-g007.jpg" position="float" orientation="portrait" xlink:type="simple" id="oo_261031.jpg"/></fig></tp:treatment-sec><tp:treatment-sec><!--Section generated to contain objects referenced in tp:taxon-treatment.--><fig id="F1" position="float" orientation="portrait"><label>Figures 1–12.</label><caption><p>General morphology of <italic><tp:taxon-name><tp:taxon-name-part taxon-name-part-type="genus" reg="Callistomorphus">Callistomorphus</tp:taxon-name-part></tp:taxon-name></italic>: <bold>1</bold><italic><tp:taxon-name><tp:taxon-name-part taxon-name-part-type="genus" reg="Callistomorphus">C.</tp:taxon-name-part><tp:taxon-name-part taxon-name-part-type="species" reg="farinosus">farinosus</tp:taxon-name-part></tp:taxon-name></italic> Perr., head and rostrum, dorsal view <bold>2</bold><italic><tp:taxon-name><tp:taxon-name-part taxon-name-part-type="genus" reg="Callistomorphus">C.</tp:taxon-name-part><tp:taxon-name-part taxon-name-part-type="species" reg="malleus">malleus</tp:taxon-name-part></tp:taxon-name></italic> sp. n., head and rostrum ventral view <bold>3</bold><italic><tp:taxon-name><tp:taxon-name-part taxon-name-part-type="genus" reg="Callistomorphus">C.</tp:taxon-name-part><tp:taxon-name-part taxon-name-part-type="species" reg="fundatus">fundatus</tp:taxon-name-part></tp:taxon-name></italic> sp. n., ventral view of eye with magnification of setae between ommatidia (<bold>a</bold><italic><tp:taxon-name><tp:taxon-name-part taxon-name-part-type="genus" reg="Callistomorphus">C.</tp:taxon-name-part><tp:taxon-name-part taxon-name-part-type="species" reg="fundatus">fundatus</tp:taxon-name-part></tp:taxon-name></italic> sp. n., <bold>b</bold><italic><tp:taxon-name><tp:taxon-name-part taxon-name-part-type="genus" reg="Callistomorphus">C.</tp:taxon-name-part><tp:taxon-name-part taxon-name-part-type="species" reg="gibbus">gibbus</tp:taxon-name-part></tp:taxon-name></italic> sp. n.) <bold>4</bold><italic><tp:taxon-name><tp:taxon-name-part taxon-name-part-type="genus" reg="Callistomorphus">C.</tp:taxon-name-part><tp:taxon-name-part taxon-name-part-type="species" reg="farinosus">farinosus</tp:taxon-name-part></tp:taxon-name></italic> Perr., apical part of rostrum with antennal insertion, dorsal view <bold>5</bold><italic><tp:taxon-name><tp:taxon-name-part taxon-name-part-type="genus" reg="Callistomorphus">C.</tp:taxon-name-part><tp:taxon-name-part taxon-name-part-type="species" reg="turbidus">turbidus</tp:taxon-name-part></tp:taxon-name></italic> sp. n., mouth parts <bold>6</bold><italic><tp:taxon-name><tp:taxon-name-part taxon-name-part-type="genus" reg="Callistomorphus">C.</tp:taxon-name-part><tp:taxon-name-part taxon-name-part-type="species" reg="gibbus">gibbus</tp:taxon-name-part></tp:taxon-name></italic> sp. n., head and pronotum, frontodorsal view; a medial tubercles on pronotum, b thickened front “wall” of pronotum (greened) <bold>7</bold><italic><tp:taxon-name><tp:taxon-name-part taxon-name-part-type="genus" reg="Callistomorphus">C.</tp:taxon-name-part><tp:taxon-name-part taxon-name-part-type="species" reg="rutai">rutai</tp:taxon-name-part></tp:taxon-name></italic> sp. n., fore coxae <bold>8</bold><italic><tp:taxon-name><tp:taxon-name-part taxon-name-part-type="genus" reg="Callistomorphus">C.</tp:taxon-name-part><tp:taxon-name-part taxon-name-part-type="species" reg="gibbus">gibbus</tp:taxon-name-part></tp:taxon-name></italic> sp. n., hind femur, dorsal view <bold>9</bold><italic><tp:taxon-name><tp:taxon-name-part taxon-name-part-type="genus" reg="Callistomorphus">C.</tp:taxon-name-part><tp:taxon-name-part taxon-name-part-type="species" reg="fundatus">fundatus</tp:taxon-name-part></tp:taxon-name></italic> sp. n., abdomen <bold>a</bold><italic><tp:taxon-name><tp:taxon-name-part taxon-name-part-type="genus" reg="Callistomorphus">C.</tp:taxon-name-part><tp:taxon-name-part taxon-name-part-type="species" reg="torosus">torosus</tp:taxon-name-part></tp:taxon-name></italic> sp. n. <bold>b</bold><italic><tp:taxon-name><tp:taxon-name-part taxon-name-part-type="genus" reg="Callistomorphus">C.</tp:taxon-name-part><tp:taxon-name-part taxon-name-part-type="species" reg="fundatus">fundatus</tp:taxon-name-part></tp:taxon-name></italic> sp. n., apical setae on last ventrite <bold>10</bold><italic><tp:taxon-name><tp:taxon-name-part taxon-name-part-type="genus" reg="Callistomorphus">C.</tp:taxon-name-part><tp:taxon-name-part taxon-name-part-type="species" reg="malleus">malleus</tp:taxon-name-part></tp:taxon-name></italic> sp. n., hind leg, lateral view <bold>11</bold><italic><tp:taxon-name><tp:taxon-name-part taxon-name-part-type="genus" reg="Callistomorphus">C.</tp:taxon-name-part><tp:taxon-name-part taxon-name-part-type="species" reg="turbidus">turbidus</tp:taxon-name-part></tp:taxon-name></italic> sp. n., hind tarsus <bold>12</bold><italic><tp:taxon-name><tp:taxon-name-part taxon-name-part-type="genus" reg="Callistomorphus">C.</tp:taxon-name-part><tp:taxon-name-part taxon-name-part-type="species" reg="rutai">rutai</tp:taxon-name-part></tp:taxon-name></italic> sp. n., tarsal claws.</p></caption><graphic xmlns:xlink="http://www.w3.org/1999/xlink" xlink:href="zookeys-821-045-g001.jpg" position="float" orientation="portrait" xlink:type="simple" id="oo_261025.jpg"/></fig><fig id="F2" position="float" orientation="portrait"><label>Figures 13–21.</label><caption><p>Dorsal habitus colour photographs of New Caledonian species from the genus <italic><tp:taxon-name><tp:taxon-name-part taxon-name-part-type="genus" reg="Callistomorphus">Callistomorphus</tp:taxon-name-part></tp:taxon-name></italic>: <bold>13</bold><italic><tp:taxon-name><tp:taxon-name-part taxon-name-part-type="genus" reg="Callistomorphus">C.</tp:taxon-name-part><tp:taxon-name-part taxon-name-part-type="species" reg="farinosus">farinosus</tp:taxon-name-part></tp:taxon-name></italic> Perr., lectotype, female with original labels <bold>14</bold><italic><tp:taxon-name><tp:taxon-name-part taxon-name-part-type="genus" reg="Callistomorphus">C.</tp:taxon-name-part><tp:taxon-name-part taxon-name-part-type="species" reg="fundatus">fundatus</tp:taxon-name-part></tp:taxon-name></italic> sp. n., male, holotype <bold>15</bold><italic><tp:taxon-name><tp:taxon-name-part taxon-name-part-type="genus" reg="Callistomorphus">C.</tp:taxon-name-part><tp:taxon-name-part taxon-name-part-type="species" reg="gibbus">gibbus</tp:taxon-name-part></tp:taxon-name></italic> sp. n., holotype, male <bold>16</bold><italic><tp:taxon-name><tp:taxon-name-part taxon-name-part-type="genus" reg="Callistomorphus">C.</tp:taxon-name-part><tp:taxon-name-part taxon-name-part-type="species" reg="malleus">malleus</tp:taxon-name-part></tp:taxon-name></italic> sp. n., paratype, female <bold>17</bold><italic><tp:taxon-name><tp:taxon-name-part taxon-name-part-type="genus" reg="Callistomorphus">C.</tp:taxon-name-part><tp:taxon-name-part taxon-name-part-type="species" reg="minimus">minimus</tp:taxon-name-part></tp:taxon-name></italic> sp. n., holotype, female <bold>18</bold><italic><tp:taxon-name><tp:taxon-name-part taxon-name-part-type="genus" reg="Callistomorphus">C.</tp:taxon-name-part><tp:taxon-name-part taxon-name-part-type="species" reg="rutai">rutai</tp:taxon-name-part></tp:taxon-name></italic> sp. n., holotype, male <bold>19</bold><italic><tp:taxon-name><tp:taxon-name-part taxon-name-part-type="genus" reg="Callistomorphus">C.</tp:taxon-name-part><tp:taxon-name-part taxon-name-part-type="species" reg="szoltysi">szoltysi</tp:taxon-name-part></tp:taxon-name></italic> sp. n., holotype, female <bold>20</bold><italic><tp:taxon-name><tp:taxon-name-part taxon-name-part-type="genus" reg="Callistomorphus">C.</tp:taxon-name-part><tp:taxon-name-part taxon-name-part-type="species" reg="torosus">torosus</tp:taxon-name-part></tp:taxon-name></italic> sp. n., paratype, female <bold>21</bold><italic><tp:taxon-name><tp:taxon-name-part taxon-name-part-type="genus" reg="Callistomorphus">C.</tp:taxon-name-part><tp:taxon-name-part taxon-name-part-type="species" reg="turbidus">turbidus</tp:taxon-name-part></tp:taxon-name></italic> sp. n., holotype, male. Scale bar = 5 mm.</p></caption><graphic xmlns:xlink="http://www.w3.org/1999/xlink" xlink:href="zookeys-821-045-g002.jpg" position="float" orientation="portrait" xlink:type="simple" id="oo_261026.jpg"/></fig><fig id="F3" position="float" orientation="portrait"><label>Figures 22–30.</label><caption><p>Elytra, dorsal view: <bold>22</bold><italic><tp:taxon-name><tp:taxon-name-part taxon-name-part-type="genus" reg="Callistomorphus">C.</tp:taxon-name-part><tp:taxon-name-part taxon-name-part-type="species" reg="farinosus">farinosus</tp:taxon-name-part></tp:taxon-name></italic> Perr. <bold>23</bold><italic><tp:taxon-name><tp:taxon-name-part taxon-name-part-type="genus" reg="Callistomorphus">C.</tp:taxon-name-part><tp:taxon-name-part taxon-name-part-type="species" reg="fundatus">fundatus</tp:taxon-name-part></tp:taxon-name></italic> sp. n. <bold>24</bold><italic><tp:taxon-name><tp:taxon-name-part taxon-name-part-type="genus" reg="Callistomorphus">C.</tp:taxon-name-part><tp:taxon-name-part taxon-name-part-type="species" reg="gibbus">gibbus</tp:taxon-name-part></tp:taxon-name></italic> sp. n. <bold>25</bold><italic><tp:taxon-name><tp:taxon-name-part taxon-name-part-type="genus" reg="Callistomorphus">C.</tp:taxon-name-part><tp:taxon-name-part taxon-name-part-type="species" reg="malleus">malleus</tp:taxon-name-part></tp:taxon-name></italic> sp. n. <bold>26</bold><italic><tp:taxon-name><tp:taxon-name-part taxon-name-part-type="genus" reg="Callistomorphus">C.</tp:taxon-name-part><tp:taxon-name-part taxon-name-part-type="species" reg="minimus">minimus</tp:taxon-name-part></tp:taxon-name></italic> sp. n. <bold>27</bold><italic><tp:taxon-name><tp:taxon-name-part taxon-name-part-type="genus" reg="Callistomorphus">C.</tp:taxon-name-part><tp:taxon-name-part taxon-name-part-type="species" reg="rutai">rutai</tp:taxon-name-part></tp:taxon-name></italic> sp. n. <bold>28</bold><italic><tp:taxon-name><tp:taxon-name-part taxon-name-part-type="genus" reg="Callistomorphus">C.</tp:taxon-name-part><tp:taxon-name-part taxon-name-part-type="species" reg="szoltysi">szoltysi</tp:taxon-name-part></tp:taxon-name></italic> sp. n. <bold>29</bold><italic><tp:taxon-name><tp:taxon-name-part taxon-name-part-type="genus" reg="Callistomorphus">C.</tp:taxon-name-part><tp:taxon-name-part taxon-name-part-type="species" reg="torosus">torosus</tp:taxon-name-part></tp:taxon-name></italic> sp. n. <bold>30</bold><italic><tp:taxon-name><tp:taxon-name-part taxon-name-part-type="genus" reg="Callistomorphus">C.</tp:taxon-name-part><tp:taxon-name-part taxon-name-part-type="species" reg="turbidus">turbidus</tp:taxon-name-part></tp:taxon-name></italic> sp. n.</p></caption><graphic xmlns:xlink="http://www.w3.org/1999/xlink" xlink:href="zookeys-821-045-g003.jpg" position="float" orientation="portrait" xlink:type="simple" id="oo_261027.jpg"/></fig><fig id="F4" position="float" orientation="portrait"><label>Figures 31–39.</label><caption><p>Elytra, lateral view: <bold>31</bold><italic><tp:taxon-name><tp:taxon-name-part taxon-name-part-type="genus" reg="Callistomorphus">C.</tp:taxon-name-part><tp:taxon-name-part taxon-name-part-type="species" reg="farinosus">farinosus</tp:taxon-name-part></tp:taxon-name></italic> Perr. <bold>32</bold><italic><tp:taxon-name><tp:taxon-name-part taxon-name-part-type="genus" reg="Callistomorphus">C.</tp:taxon-name-part><tp:taxon-name-part taxon-name-part-type="species" reg="fundatus">fundatus</tp:taxon-name-part></tp:taxon-name></italic> sp. n. <bold>33</bold><italic><tp:taxon-name><tp:taxon-name-part taxon-name-part-type="genus" reg="Callistomorphus">C.</tp:taxon-name-part><tp:taxon-name-part taxon-name-part-type="species" reg="gibbus">gibbus</tp:taxon-name-part></tp:taxon-name></italic> sp. n. <bold>34</bold><italic><tp:taxon-name><tp:taxon-name-part taxon-name-part-type="genus" reg="Callistomorphus">C.</tp:taxon-name-part><tp:taxon-name-part taxon-name-part-type="species" reg="malleus">malleus</tp:taxon-name-part></tp:taxon-name></italic> sp. n. <bold>35</bold><italic><tp:taxon-name><tp:taxon-name-part taxon-name-part-type="genus" reg="Callistomorphus">C.</tp:taxon-name-part><tp:taxon-name-part taxon-name-part-type="species" reg="minimus">minimus</tp:taxon-name-part></tp:taxon-name></italic> sp. n. <bold>36</bold><italic><tp:taxon-name><tp:taxon-name-part taxon-name-part-type="genus" reg="Callistomorphus">C.</tp:taxon-name-part><tp:taxon-name-part taxon-name-part-type="species" reg="rutai">rutai</tp:taxon-name-part></tp:taxon-name></italic> sp. n. <bold>37</bold><italic><tp:taxon-name><tp:taxon-name-part taxon-name-part-type="genus" reg="Callistomorphus">C.</tp:taxon-name-part><tp:taxon-name-part taxon-name-part-type="species" reg="szoltysi">szoltysi</tp:taxon-name-part></tp:taxon-name></italic> sp. n. <bold>38</bold><italic><tp:taxon-name><tp:taxon-name-part taxon-name-part-type="genus" reg="Callistomorphus">C.</tp:taxon-name-part><tp:taxon-name-part taxon-name-part-type="species" reg="torosus">torosus</tp:taxon-name-part></tp:taxon-name></italic> sp. n. <bold>39</bold><italic><tp:taxon-name><tp:taxon-name-part taxon-name-part-type="genus" reg="Callistomorphus">C.</tp:taxon-name-part><tp:taxon-name-part taxon-name-part-type="species" reg="turbidus">turbidus</tp:taxon-name-part></tp:taxon-name></italic> sp. n.</p></caption><graphic xmlns:xlink="http://www.w3.org/1999/xlink" xlink:href="zookeys-821-045-g004.jpg" position="float" orientation="portrait" xlink:type="simple" id="oo_261028.jpg"/></fig><fig id="F8" position="float" orientation="portrait"><label>Figures 67–75.</label><caption><p>Antennae: <bold>67</bold><italic><tp:taxon-name><tp:taxon-name-part taxon-name-part-type="genus" reg="Callistomorphus">C.</tp:taxon-name-part><tp:taxon-name-part taxon-name-part-type="species" reg="farinosus">farinosus</tp:taxon-name-part></tp:taxon-name></italic> Perr. <bold>68</bold><italic><tp:taxon-name><tp:taxon-name-part taxon-name-part-type="genus" reg="Callistomorphus">C.</tp:taxon-name-part><tp:taxon-name-part taxon-name-part-type="species" reg="fundatus">fundatus</tp:taxon-name-part></tp:taxon-name></italic> sp. n. <bold>69</bold><italic><tp:taxon-name><tp:taxon-name-part taxon-name-part-type="genus" reg="Callistomorphus">C.</tp:taxon-name-part><tp:taxon-name-part taxon-name-part-type="species" reg="gibbus">gibbus</tp:taxon-name-part></tp:taxon-name></italic> sp. n. <bold>70</bold><italic><tp:taxon-name><tp:taxon-name-part taxon-name-part-type="genus" reg="Callistomorphus">C.</tp:taxon-name-part><tp:taxon-name-part taxon-name-part-type="species" reg="malleus">malleus</tp:taxon-name-part></tp:taxon-name></italic> sp. n. <bold>71</bold><italic><tp:taxon-name><tp:taxon-name-part taxon-name-part-type="genus" reg="Callistomorphus">C.</tp:taxon-name-part><tp:taxon-name-part taxon-name-part-type="species" reg="minimus">minimus</tp:taxon-name-part></tp:taxon-name></italic> sp. n. <bold>72</bold><italic><tp:taxon-name><tp:taxon-name-part taxon-name-part-type="genus" reg="Callistomorphus">C.</tp:taxon-name-part><tp:taxon-name-part taxon-name-part-type="species" reg="rutai">rutai</tp:taxon-name-part></tp:taxon-name></italic> sp. n. <bold>73</bold><italic><tp:taxon-name><tp:taxon-name-part taxon-name-part-type="genus" reg="Callistomorphus">C.</tp:taxon-name-part><tp:taxon-name-part taxon-name-part-type="species" reg="szoltysi">szoltysi</tp:taxon-name-part></tp:taxon-name></italic> sp. n. <bold>74</bold><italic><tp:taxon-name><tp:taxon-name-part taxon-name-part-type="genus" reg="Callistomorphus">C.</tp:taxon-name-part><tp:taxon-name-part taxon-name-part-type="species" reg="torosus">torosus</tp:taxon-name-part></tp:taxon-name></italic> sp. n. <bold>75</bold><italic><tp:taxon-name><tp:taxon-name-part taxon-name-part-type="genus" reg="Callistomorphus">C.</tp:taxon-name-part><tp:taxon-name-part taxon-name-part-type="species" reg="turbidus">turbidus</tp:taxon-name-part></tp:taxon-name></italic> sp. n.</p></caption><graphic xmlns:xlink="http://www.w3.org/1999/xlink" xlink:href="zookeys-821-045-g008.jpg" position="float" orientation="portrait" xlink:type="simple" id="oo_261032.jpg"/></fig><fig id="F9" position="float" orientation="portrait"><label>Figures 76–93.</label><caption><p>Outline of the eye, dorsal view: <bold>76</bold><italic><tp:taxon-name><tp:taxon-name-part taxon-name-part-type="genus" reg="Callistomorphus">C.</tp:taxon-name-part><tp:taxon-name-part taxon-name-part-type="species" reg="farinosus">farinosus</tp:taxon-name-part></tp:taxon-name></italic> Perr., male <bold>77</bold><italic><tp:taxon-name><tp:taxon-name-part taxon-name-part-type="genus" reg="Callistomorphus">C.</tp:taxon-name-part><tp:taxon-name-part taxon-name-part-type="species" reg="fundatus">fundatus</tp:taxon-name-part></tp:taxon-name></italic> sp. n., male <bold>78</bold><italic><tp:taxon-name><tp:taxon-name-part taxon-name-part-type="genus" reg="Callistomorphus">C.</tp:taxon-name-part><tp:taxon-name-part taxon-name-part-type="species" reg="gibbus">gibbus</tp:taxon-name-part></tp:taxon-name></italic> sp. n. <bold>79</bold><italic><tp:taxon-name><tp:taxon-name-part taxon-name-part-type="genus" reg="Callistomorphus">C.</tp:taxon-name-part><tp:taxon-name-part taxon-name-part-type="species" reg="malleus">malleus</tp:taxon-name-part></tp:taxon-name></italic> sp. n. <bold>80</bold><italic><tp:taxon-name><tp:taxon-name-part taxon-name-part-type="genus" reg="Callistomorphus">C.</tp:taxon-name-part><tp:taxon-name-part taxon-name-part-type="species" reg="minimus">minimus</tp:taxon-name-part></tp:taxon-name></italic> sp. n. <bold>81</bold><italic><tp:taxon-name><tp:taxon-name-part taxon-name-part-type="genus" reg="Callistomorphus">C.</tp:taxon-name-part><tp:taxon-name-part taxon-name-part-type="species" reg="rutai">rutai</tp:taxon-name-part></tp:taxon-name></italic> sp. n. <bold>82</bold><italic><tp:taxon-name><tp:taxon-name-part taxon-name-part-type="genus" reg="Callistomorphus">C.</tp:taxon-name-part><tp:taxon-name-part taxon-name-part-type="species" reg="szoltysi">szoltysi</tp:taxon-name-part></tp:taxon-name></italic> sp. n. <bold>83</bold><italic><tp:taxon-name><tp:taxon-name-part taxon-name-part-type="genus" reg="Callistomorphus">C.</tp:taxon-name-part><tp:taxon-name-part taxon-name-part-type="species" reg="torosus">torosus</tp:taxon-name-part></tp:taxon-name></italic> sp. n. <bold>84</bold><italic><tp:taxon-name><tp:taxon-name-part taxon-name-part-type="genus" reg="Callistomorphus">C.</tp:taxon-name-part><tp:taxon-name-part taxon-name-part-type="species" reg="turbidus">turbidus</tp:taxon-name-part></tp:taxon-name></italic> sp. n. Last ventrite: <bold>85</bold><italic><tp:taxon-name><tp:taxon-name-part taxon-name-part-type="genus" reg="Callistomorphus">C.</tp:taxon-name-part><tp:taxon-name-part taxon-name-part-type="species" reg="farinosus">farinosus</tp:taxon-name-part></tp:taxon-name></italic> Perr., male <bold>86</bold><italic><tp:taxon-name><tp:taxon-name-part taxon-name-part-type="genus" reg="Callistomorphus">C.</tp:taxon-name-part><tp:taxon-name-part taxon-name-part-type="species" reg="fundatus">fundatus</tp:taxon-name-part></tp:taxon-name></italic> sp. n., male <bold>87</bold><italic><tp:taxon-name><tp:taxon-name-part taxon-name-part-type="genus" reg="Callistomorphus">C.</tp:taxon-name-part><tp:taxon-name-part taxon-name-part-type="species" reg="gibbus">gibbus</tp:taxon-name-part></tp:taxon-name></italic> sp. n., male <bold>88</bold><italic><tp:taxon-name><tp:taxon-name-part taxon-name-part-type="genus" reg="Callistomorphus">C.</tp:taxon-name-part><tp:taxon-name-part taxon-name-part-type="species" reg="malleus">malleus</tp:taxon-name-part></tp:taxon-name></italic> sp. n., male <bold>89</bold><italic><tp:taxon-name><tp:taxon-name-part taxon-name-part-type="genus" reg="Callistomorphus">C.</tp:taxon-name-part><tp:taxon-name-part taxon-name-part-type="species" reg="minimus">minimus</tp:taxon-name-part></tp:taxon-name></italic> sp. n., female <bold>90</bold> – <italic><tp:taxon-name><tp:taxon-name-part taxon-name-part-type="genus" reg="Callistomorphus">C.</tp:taxon-name-part><tp:taxon-name-part taxon-name-part-type="species" reg="rutai">rutai</tp:taxon-name-part></tp:taxon-name></italic> sp. n., male <bold>91</bold><italic><tp:taxon-name><tp:taxon-name-part taxon-name-part-type="genus" reg="Callistomorphus">C.</tp:taxon-name-part><tp:taxon-name-part taxon-name-part-type="species" reg="szoltysi">szoltysi</tp:taxon-name-part></tp:taxon-name></italic> sp. n., female <bold>92</bold><italic><tp:taxon-name><tp:taxon-name-part taxon-name-part-type="genus" reg="Callistomorphus">C.</tp:taxon-name-part><tp:taxon-name-part taxon-name-part-type="species" reg="torosus">torosus</tp:taxon-name-part></tp:taxon-name></italic> sp. n., male <bold>93</bold><italic><tp:taxon-name><tp:taxon-name-part taxon-name-part-type="genus" reg="Callistomorphus">C.</tp:taxon-name-part><tp:taxon-name-part taxon-name-part-type="species" reg="turbidus">turbidus</tp:taxon-name-part></tp:taxon-name></italic> sp. n., male.</p></caption><graphic xmlns:xlink="http://www.w3.org/1999/xlink" xlink:href="zookeys-821-045-g009.jpg" position="float" orientation="portrait" xlink:type="simple" id="oo_261033.jpg"/></fig><fig id="F10" position="float" orientation="portrait"><label>Figures 94–107.</label><caption><p>Penis: <bold>94</bold><italic><tp:taxon-name><tp:taxon-name-part taxon-name-part-type="genus" reg="Callistomorphus">C.</tp:taxon-name-part><tp:taxon-name-part taxon-name-part-type="species" reg="farinosus">farinosus</tp:taxon-name-part></tp:taxon-name></italic> Perr. <bold>95</bold><italic><tp:taxon-name><tp:taxon-name-part taxon-name-part-type="genus" reg="Callistomorphus">C.</tp:taxon-name-part><tp:taxon-name-part taxon-name-part-type="species" reg="fundatus">fundatus</tp:taxon-name-part></tp:taxon-name></italic> sp. n. <bold>96</bold><italic><tp:taxon-name><tp:taxon-name-part taxon-name-part-type="genus" reg="Callistomorphus">C.</tp:taxon-name-part><tp:taxon-name-part taxon-name-part-type="species" reg="gibbus">gibbus</tp:taxon-name-part></tp:taxon-name></italic> sp. n. <bold>97</bold><italic><tp:taxon-name><tp:taxon-name-part taxon-name-part-type="genus" reg="Callistomorphus">C.</tp:taxon-name-part><tp:taxon-name-part taxon-name-part-type="species" reg="malleus">malleus</tp:taxon-name-part></tp:taxon-name></italic> sp. n. <bold>98</bold><italic><tp:taxon-name><tp:taxon-name-part taxon-name-part-type="genus" reg="Callistomorphus">C.</tp:taxon-name-part><tp:taxon-name-part taxon-name-part-type="species" reg="rutai">rutai</tp:taxon-name-part></tp:taxon-name></italic> sp. n. <bold>99</bold><italic><tp:taxon-name><tp:taxon-name-part taxon-name-part-type="genus" reg="Callistomorphus">C.</tp:taxon-name-part><tp:taxon-name-part taxon-name-part-type="species" reg="torosus">torosus</tp:taxon-name-part></tp:taxon-name></italic> sp. n. <bold>100</bold><italic><tp:taxon-name><tp:taxon-name-part taxon-name-part-type="genus" reg="Callistomorphus">C.</tp:taxon-name-part><tp:taxon-name-part taxon-name-part-type="species" reg="turbidus">turbidus</tp:taxon-name-part></tp:taxon-name></italic> sp. n. Male pygidium, ventral view: <bold>101</bold><italic><tp:taxon-name><tp:taxon-name-part taxon-name-part-type="genus" reg="Callistomorphus">C.</tp:taxon-name-part><tp:taxon-name-part taxon-name-part-type="species" reg="farinosus">farinosus</tp:taxon-name-part></tp:taxon-name></italic> Perr. <bold>102</bold><italic><tp:taxon-name><tp:taxon-name-part taxon-name-part-type="genus" reg="Callistomorphus">C.</tp:taxon-name-part><tp:taxon-name-part taxon-name-part-type="species" reg="fundatus">fundatus</tp:taxon-name-part></tp:taxon-name></italic> sp. n. <bold>103</bold><italic><tp:taxon-name><tp:taxon-name-part taxon-name-part-type="genus" reg="Callistomorphus">C.</tp:taxon-name-part><tp:taxon-name-part taxon-name-part-type="species" reg="gibbus">gibbus</tp:taxon-name-part></tp:taxon-name></italic> sp. n. <bold>104</bold><italic><tp:taxon-name><tp:taxon-name-part taxon-name-part-type="genus" reg="Callistomorphus">C.</tp:taxon-name-part><tp:taxon-name-part taxon-name-part-type="species" reg="malleus">malleus</tp:taxon-name-part></tp:taxon-name></italic> sp. n. <bold>105</bold><italic><tp:taxon-name><tp:taxon-name-part taxon-name-part-type="genus" reg="Callistomorphus">C.</tp:taxon-name-part><tp:taxon-name-part taxon-name-part-type="species" reg="rutai">rutai</tp:taxon-name-part></tp:taxon-name></italic> sp. n. <bold>106</bold><italic><tp:taxon-name><tp:taxon-name-part taxon-name-part-type="genus" reg="Callistomorphus">C.</tp:taxon-name-part><tp:taxon-name-part taxon-name-part-type="species" reg="torosus">torosus</tp:taxon-name-part></tp:taxon-name></italic> sp. n. <bold>107</bold><italic><tp:taxon-name><tp:taxon-name-part taxon-name-part-type="genus" reg="Callistomorphus">C.</tp:taxon-name-part><tp:taxon-name-part taxon-name-part-type="species" reg="turbidus">turbidus</tp:taxon-name-part></tp:taxon-name></italic> sp. n – ventral and frontal view.</p></caption><graphic xmlns:xlink="http://www.w3.org/1999/xlink" xlink:href="zookeys-821-045-g010.jpg" position="float" orientation="portrait" xlink:type="simple" id="oo_261035.jpg"/></fig><fig id="F11" position="float" orientation="portrait"><label>Figures 108–121.</label><caption><p>Male. <tp:taxon-name><tp:taxon-name-part taxon-name-part-type="genus" reg="Tegmen">Tegmen</tp:taxon-name-part></tp:taxon-name>: <bold>108</bold><italic><tp:taxon-name><tp:taxon-name-part taxon-name-part-type="genus" reg="Callistomorphus">C.</tp:taxon-name-part><tp:taxon-name-part taxon-name-part-type="species" reg="farinosus">farinosus</tp:taxon-name-part></tp:taxon-name></italic> Perr. <bold>109</bold><italic><tp:taxon-name><tp:taxon-name-part taxon-name-part-type="genus" reg="Callistomorphus">C.</tp:taxon-name-part><tp:taxon-name-part taxon-name-part-type="species" reg="fundatus">fundatus</tp:taxon-name-part></tp:taxon-name></italic> sp. n. <bold>110</bold><italic><tp:taxon-name><tp:taxon-name-part taxon-name-part-type="genus" reg="Callistomorphus">C.</tp:taxon-name-part><tp:taxon-name-part taxon-name-part-type="species" reg="gibbus">gibbus</tp:taxon-name-part></tp:taxon-name></italic> sp. n. <bold>111</bold><italic><tp:taxon-name><tp:taxon-name-part taxon-name-part-type="genus" reg="Callistomorphus">C.</tp:taxon-name-part><tp:taxon-name-part taxon-name-part-type="species" reg="malleus">malleus</tp:taxon-name-part></tp:taxon-name></italic> sp. n. <bold>112</bold><italic><tp:taxon-name><tp:taxon-name-part taxon-name-part-type="genus" reg="Callistomorphus">C.</tp:taxon-name-part><tp:taxon-name-part taxon-name-part-type="species" reg="rutai">rutai</tp:taxon-name-part></tp:taxon-name></italic> sp. n. <bold>113</bold><italic><tp:taxon-name><tp:taxon-name-part taxon-name-part-type="genus" reg="Callistomorphus">C.</tp:taxon-name-part><tp:taxon-name-part taxon-name-part-type="species" reg="torosus">torosus</tp:taxon-name-part></tp:taxon-name></italic> sp. n. <bold>114</bold><italic><tp:taxon-name><tp:taxon-name-part taxon-name-part-type="genus" reg="Callistomorphus">C.</tp:taxon-name-part><tp:taxon-name-part taxon-name-part-type="species" reg="turbidus">turbidus</tp:taxon-name-part></tp:taxon-name></italic> sp. n. Spiculum gastrale: <bold>115</bold><italic><tp:taxon-name><tp:taxon-name-part taxon-name-part-type="genus" reg="Callistomorphus">C.</tp:taxon-name-part><tp:taxon-name-part taxon-name-part-type="species" reg="farinosus">farinosus</tp:taxon-name-part></tp:taxon-name></italic> Perr. <bold>116</bold><italic><tp:taxon-name><tp:taxon-name-part taxon-name-part-type="genus" reg="Callistomorphus">C.</tp:taxon-name-part><tp:taxon-name-part taxon-name-part-type="species" reg="fundatus">fundatus</tp:taxon-name-part></tp:taxon-name></italic> sp. n. <bold>117</bold><italic><tp:taxon-name><tp:taxon-name-part taxon-name-part-type="genus" reg="Callistomorphus">C.</tp:taxon-name-part><tp:taxon-name-part taxon-name-part-type="species" reg="gibbus">gibbus</tp:taxon-name-part></tp:taxon-name></italic> sp. n. <bold>118</bold><italic><tp:taxon-name><tp:taxon-name-part taxon-name-part-type="genus" reg="Callistomorphus">C.</tp:taxon-name-part><tp:taxon-name-part taxon-name-part-type="species" reg="malleus">malleus</tp:taxon-name-part></tp:taxon-name></italic> sp. n. <bold>119</bold><italic><tp:taxon-name><tp:taxon-name-part taxon-name-part-type="genus" reg="Callistomorphus">C.</tp:taxon-name-part><tp:taxon-name-part taxon-name-part-type="species" reg="rutai">rutai</tp:taxon-name-part></tp:taxon-name></italic> sp. n. <bold>120</bold><italic><tp:taxon-name><tp:taxon-name-part taxon-name-part-type="genus" reg="Callistomorphus">C.</tp:taxon-name-part><tp:taxon-name-part taxon-name-part-type="species" reg="torosus">torosus</tp:taxon-name-part></tp:taxon-name></italic> sp. n. <bold>121</bold><italic><tp:taxon-name><tp:taxon-name-part taxon-name-part-type="genus" reg="Callistomorphus">C.</tp:taxon-name-part><tp:taxon-name-part taxon-name-part-type="species" reg="turbidus">turbidus</tp:taxon-name-part></tp:taxon-name></italic> sp. n.</p></caption><graphic xmlns:xlink="http://www.w3.org/1999/xlink" xlink:href="zookeys-821-045-g011.jpg" position="float" orientation="portrait" xlink:type="simple" id="oo_261036.jpg"/></fig><fig id="F12" position="float" orientation="portrait"><label>Figures 122–134.</label><caption><p>Female. Abdominal tergite VIII: <bold>122</bold><italic><tp:taxon-name><tp:taxon-name-part taxon-name-part-type="genus" reg="Callistomorphus">C.</tp:taxon-name-part><tp:taxon-name-part taxon-name-part-type="species" reg="farinosus">farinosus</tp:taxon-name-part></tp:taxon-name></italic> Perr. <bold>123</bold><italic><tp:taxon-name><tp:taxon-name-part taxon-name-part-type="genus" reg="Callistomorphus">C.</tp:taxon-name-part><tp:taxon-name-part taxon-name-part-type="species" reg="malleus">malleus</tp:taxon-name-part></tp:taxon-name></italic> sp. n. <bold>124</bold><italic><tp:taxon-name><tp:taxon-name-part taxon-name-part-type="genus" reg="Callistomorphus">C.</tp:taxon-name-part><tp:taxon-name-part taxon-name-part-type="species" reg="minimus">minimus</tp:taxon-name-part></tp:taxon-name></italic> sp. n. <bold>125</bold><italic><tp:taxon-name><tp:taxon-name-part taxon-name-part-type="genus" reg="Callistomorphus">C.</tp:taxon-name-part><tp:taxon-name-part taxon-name-part-type="species" reg="szoltysi">szoltysi</tp:taxon-name-part></tp:taxon-name></italic> sp. n. <bold>126</bold><italic><tp:taxon-name><tp:taxon-name-part taxon-name-part-type="genus" reg="Callistomorphus">C.</tp:taxon-name-part><tp:taxon-name-part taxon-name-part-type="species" reg="torosus">torosus</tp:taxon-name-part></tp:taxon-name></italic> sp. n. Pygidium: <bold>127</bold><italic><tp:taxon-name><tp:taxon-name-part taxon-name-part-type="genus" reg="Callistomorphus">C.</tp:taxon-name-part><tp:taxon-name-part taxon-name-part-type="species" reg="farinosus">farinosus</tp:taxon-name-part></tp:taxon-name></italic> Perr. <bold>128</bold><italic><tp:taxon-name><tp:taxon-name-part taxon-name-part-type="genus" reg="Callistomorphus">C.</tp:taxon-name-part><tp:taxon-name-part taxon-name-part-type="species" reg="malleus">malleus</tp:taxon-name-part></tp:taxon-name></italic> sp. n. <bold>129</bold><italic><tp:taxon-name><tp:taxon-name-part taxon-name-part-type="genus" reg="Callistomorphus">C.</tp:taxon-name-part><tp:taxon-name-part taxon-name-part-type="species" reg="minimus">minimus</tp:taxon-name-part></tp:taxon-name></italic> sp. n. <bold>130</bold><italic><tp:taxon-name><tp:taxon-name-part taxon-name-part-type="genus" reg="Callistomorphus">C.</tp:taxon-name-part><tp:taxon-name-part taxon-name-part-type="species" reg="szoltysi">szoltysi</tp:taxon-name-part></tp:taxon-name></italic> sp. n. <bold>131</bold><italic><tp:taxon-name><tp:taxon-name-part taxon-name-part-type="genus" reg="Callistomorphus">C.</tp:taxon-name-part><tp:taxon-name-part taxon-name-part-type="species" reg="torosus">torosus</tp:taxon-name-part></tp:taxon-name></italic> sp. n. Spermatheca: <bold>132</bold><italic><tp:taxon-name><tp:taxon-name-part taxon-name-part-type="genus" reg="Callistomorphus">C.</tp:taxon-name-part><tp:taxon-name-part taxon-name-part-type="species" reg="farinosus">farinosus</tp:taxon-name-part></tp:taxon-name></italic> Perr. <bold>133</bold><italic><tp:taxon-name><tp:taxon-name-part taxon-name-part-type="genus" reg="Callistomorphus">C.</tp:taxon-name-part><tp:taxon-name-part taxon-name-part-type="species" reg="malleus">malleus</tp:taxon-name-part></tp:taxon-name></italic> sp. n. <bold>134</bold><italic><tp:taxon-name><tp:taxon-name-part taxon-name-part-type="genus" reg="Callistomorphus">C.</tp:taxon-name-part><tp:taxon-name-part taxon-name-part-type="species" reg="szoltysi">szoltysi</tp:taxon-name-part></tp:taxon-name></italic> sp. n.</p></caption><graphic xmlns:xlink="http://www.w3.org/1999/xlink" xlink:href="zookeys-821-045-g012.jpg" position="float" orientation="portrait" xlink:type="simple" id="oo_261037.jpg"/></fig><fig id="F13" position="float" orientation="portrait"><label>Figures 135–144.</label><caption><p>Female. Abdominal sternite VIII: <bold>135</bold><italic><tp:taxon-name><tp:taxon-name-part taxon-name-part-type="genus" reg="Callistomorphus">C.</tp:taxon-name-part><tp:taxon-name-part taxon-name-part-type="species" reg="farinosus">farinosus</tp:taxon-name-part></tp:taxon-name></italic> Perr. <bold>136</bold><italic><tp:taxon-name><tp:taxon-name-part taxon-name-part-type="genus" reg="Callistomorphus">C.</tp:taxon-name-part><tp:taxon-name-part taxon-name-part-type="species" reg="malleus">malleus</tp:taxon-name-part></tp:taxon-name></italic> sp. n. <bold>137</bold><italic><tp:taxon-name><tp:taxon-name-part taxon-name-part-type="genus" reg="Callistomorphus">C.</tp:taxon-name-part><tp:taxon-name-part taxon-name-part-type="species" reg="minimus">minimus</tp:taxon-name-part></tp:taxon-name></italic> sp. n. <bold>138</bold><italic><tp:taxon-name><tp:taxon-name-part taxon-name-part-type="genus" reg="Callistomorphus">C.</tp:taxon-name-part><tp:taxon-name-part taxon-name-part-type="species" reg="szoltysi">szoltysi</tp:taxon-name-part></tp:taxon-name></italic> sp. n. <bold>139</bold><italic><tp:taxon-name><tp:taxon-name-part taxon-name-part-type="genus" reg="Callistomorphus">C.</tp:taxon-name-part><tp:taxon-name-part taxon-name-part-type="species" reg="torosus">torosus</tp:taxon-name-part></tp:taxon-name></italic> sp. n. Ovipositor: <bold>140</bold><italic><tp:taxon-name><tp:taxon-name-part taxon-name-part-type="genus" reg="Callistomorphus">C.</tp:taxon-name-part><tp:taxon-name-part taxon-name-part-type="species" reg="farinosus">farinosus</tp:taxon-name-part></tp:taxon-name></italic> Perr. <bold>141</bold><italic><tp:taxon-name><tp:taxon-name-part taxon-name-part-type="genus" reg="Callistomorphus">C.</tp:taxon-name-part><tp:taxon-name-part taxon-name-part-type="species" reg="malleus">malleus</tp:taxon-name-part></tp:taxon-name></italic> sp. n. <bold>142</bold><italic><tp:taxon-name><tp:taxon-name-part taxon-name-part-type="genus" reg="Callistomorphus">C.</tp:taxon-name-part><tp:taxon-name-part taxon-name-part-type="species" reg="minimus">minimus</tp:taxon-name-part></tp:taxon-name></italic> sp. n. <bold>143</bold><italic><tp:taxon-name><tp:taxon-name-part taxon-name-part-type="genus" reg="Callistomorphus">C.</tp:taxon-name-part><tp:taxon-name-part taxon-name-part-type="species" reg="szoltysi">szoltysi</tp:taxon-name-part></tp:taxon-name></italic> sp. n. <bold>144</bold><italic><tp:taxon-name><tp:taxon-name-part taxon-name-part-type="genus" reg="Callistomorphus">C.</tp:taxon-name-part><tp:taxon-name-part taxon-name-part-type="species" reg="torosus">torosus</tp:taxon-name-part></tp:taxon-name></italic> sp. n.</p></caption><graphic xmlns:xlink="http://www.w3.org/1999/xlink" xlink:href="zookeys-821-045-g013.jpg" position="float" orientation="portrait" xlink:type="simple" id="oo_261038.jpg"/></fig></tp:treatment-sec></tp:taxon-treatment>
