# Supplementary material for: Redescription of the forgotten New Caledonian weevil genus Callistomorphus Perroud, 1865 (Coleoptera, Curculionidae, Eugnomini) with descriptions of eight new species
Source: Zookeys. 2019 Jan 31;(821):45–83. doi: 10.3897/zookeys.821.29019 (PMC6367305; doi:10.3897/zookeys.821.29019)
Supplement: XML Treatment for Callistomorphus szoltysi [file zookeys.821.29019-treatment8.xml]

<!DOCTYPE tp:taxon-treatment
  PUBLIC "-//TaxonX//DTD Taxonomic Treatment Publishing DTD v0 20100105//EN" "tax-treatment-NSO.dtd">
<tp:taxon-treatment xmlns:tp="http://www.plazi.org/taxpub"><tp:treatment-meta><kwd-group><label>Taxon classification</label><kwd><named-content xmlns:xlink="http://www.w3.org/1999/xlink" content-type="kingdom">Animalia</named-content></kwd><kwd><named-content xmlns:xlink="http://www.w3.org/1999/xlink" content-type="order">Coleoptera</named-content></kwd><kwd><named-content xmlns:xlink="http://www.w3.org/1999/xlink" content-type="family">Curculionidae</named-content></kwd></kwd-group><mixed-citation publication-type="journal"><person-group><name><surname>Mazur</surname><given-names>Miłosz Adam</given-names></name></person-group><article-title>Redescription of the forgotten New Caledonian weevil genus <italic><tp:taxon-name><tp:taxon-name-part taxon-name-part-type="genus" reg="Callistomorphus">Callistomorphus</tp:taxon-name-part></tp:taxon-name></italic> Perroud, 1865 (<tp:taxon-name><tp:taxon-name-part taxon-name-part-type="order">Coleoptera</tp:taxon-name-part></tp:taxon-name>, <tp:taxon-name><tp:taxon-name-part taxon-name-part-type="family">Curculionidae</tp:taxon-name-part></tp:taxon-name>, <tp:taxon-name><tp:taxon-name-part taxon-name-part-type="tribe">Eugnomini</tp:taxon-name-part></tp:taxon-name>) with descriptions of eight new species</article-title><source>Zookeys</source><day>31</day><month>1</month><year>2019</year><volume>2019</volume><issue>821</issue><fpage>45</fpage><lpage>83</lpage><pub-id pub-id-type="doi">10.3897/zookeys.821.29019</pub-id></mixed-citation></tp:treatment-meta><tp:nomenclature><tp:taxon-name>
            <tp:taxon-name-part taxon-name-part-type="genus" reg="Callistomorphus">Callistomorphus</tp:taxon-name-part>
            <tp:taxon-name-part taxon-name-part-type="species" reg="szoltysi">szoltysi</tp:taxon-name-part>
            <object-id xmlns:xlink="http://www.w3.org/1999/xlink" content-type="zoobank" xlink:type="simple">http://zoobank.org/9A493952-9F21-4C2C-B786-21A31DCBCBDD</object-id>
          </tp:taxon-name><tp:taxon-status xmlns:xlink="http://www.w3.org/1999/xlink" xlink:type="simple">sp. n.</tp:taxon-status><xref ref-type="fig" rid="F2">Figs 19</xref><xref ref-type="fig" rid="F3">, 28</xref><xref ref-type="fig" rid="F4">, 37</xref><xref ref-type="fig" rid="F5">, 46</xref><xref ref-type="fig" rid="F6">, 55</xref><xref ref-type="fig" rid="F7">, 64</xref><xref ref-type="fig" rid="F8">, 73</xref><xref ref-type="fig" rid="F9">, 82</xref><xref ref-type="fig" rid="F9">, 91</xref><xref ref-type="fig" rid="F12">, 125</xref><xref ref-type="fig" rid="F12">, 130</xref><xref ref-type="fig" rid="F12">, 134</xref><xref ref-type="fig" rid="F13">, 138</xref><xref ref-type="fig" rid="F13">, 143</xref></tp:nomenclature><tp:treatment-sec sec-type="diagnosis" id="SECID0ECKDI"><title>Diagnosis.</title><p>Together with <italic><tp:taxon-name><tp:taxon-name-part taxon-name-part-type="genus" reg="Callistomorphus">C.</tp:taxon-name-part><tp:taxon-name-part taxon-name-part-type="species" reg="farinosus">farinosus</tp:taxon-name-part></tp:taxon-name></italic> Perr. and <italic><tp:taxon-name><tp:taxon-name-part taxon-name-part-type="genus" reg="Callistomorphus">C.</tp:taxon-name-part><tp:taxon-name-part taxon-name-part-type="species" reg="torosus">torosus</tp:taxon-name-part></tp:taxon-name></italic> sp. n. this new species is one of the largest members of the genus. Easy to distinguish by several features: body colour generally whitish; apical margin of pronotum distinctly rounded in lateral view, slightly concave in dorsal view; antennae slender with long, protruding setae; medial tubercles on elytra relatively small; elytra strongly convex in lateral view. Male abdominal sternite VIII with short apodeme, apical lobe enlarged.</p></tp:treatment-sec><tp:treatment-sec sec-type="description" id="SECID0E5KDI"><title>Description.</title><p>Body length (<abbrev xmlns:xlink="http://www.w3.org/1999/xlink" xlink:title="length of body exclusive of rostrum" id="ABBRID0EELDI" xlink:type="simple">lb</abbrev>) – 12.30 mm.</p><p><italic>Body colour and vestiture</italic> (Fig. <xref ref-type="fig" rid="F2">19</xref>). Generally whitish, with elytra entirely speckled with small, light-brown irregular spots. Pronotum with elongate light-brown spot near medial tubercles; sides darker.</p><p><italic>Head</italic> (Figs <xref ref-type="fig" rid="F7">64</xref>, <xref ref-type="fig" rid="F8">73</xref>, <xref ref-type="fig" rid="F9">82</xref>). Slightly wider than long (<abbrev xmlns:xlink="http://www.w3.org/1999/xlink" xlink:title="head width" id="ABBRID0EAMDI" xlink:type="simple">hw</abbrev>/<abbrev xmlns:xlink="http://www.w3.org/1999/xlink" xlink:title="head length" id="ABBRID0EEMDI" xlink:type="simple">hl</abbrev> ♀: 1.08). Frons narrower than double width of eye. Eyes convex, as long as half length of head (<abbrev xmlns:xlink="http://www.w3.org/1999/xlink" xlink:title="eye length" id="ABBRID0EIMDI" xlink:type="simple">eyl</abbrev>/<abbrev xmlns:xlink="http://www.w3.org/1999/xlink" xlink:title="head length" id="ABBRID0EMMDI" xlink:type="simple">hl</abbrev> ♀: 0.50), not protruding above margin of head in lateral view. Rostrum longer than pronotum (<abbrev xmlns:xlink="http://www.w3.org/1999/xlink" xlink:title="rostrum length" id="ABBRID0EQMDI" xlink:type="simple">rl</abbrev>/<abbrev xmlns:xlink="http://www.w3.org/1999/xlink" xlink:title="pronotum length" id="ABBRID0EUMDI" xlink:type="simple">pl</abbrev> ♀: 1.20); approximately 3.35 × as long as maximum width at apex (<abbrev xmlns:xlink="http://www.w3.org/1999/xlink" xlink:title="rostrum length" id="ABBRID0EYMDI" xlink:type="simple">rl</abbrev>/<abbrev xmlns:xlink="http://www.w3.org/1999/xlink" xlink:title="width of rostrum apex" id="ABBRID0E3MDI" xlink:type="simple">arw</abbrev>), distinctly, regularly curved; longitudinal carina on rostrum distinct, shining on entire length, evanescent before apex of rostrum. Scape shorter than rostrum (<abbrev xmlns:xlink="http://www.w3.org/1999/xlink" xlink:title="antennal scape length" id="ABBRID0EANDI" xlink:type="simple">scl</abbrev>/<abbrev xmlns:xlink="http://www.w3.org/1999/xlink" xlink:title="rostrum length" id="ABBRID0EENDI" xlink:type="simple">rl</abbrev> ♀: 0.80). Funicle slender, all antennomeres longer than wide, with elongate, straight, distinctly protruding setae; first funicle segment approximately 1.20 × as long as 2<sup>nd</sup>; 3<sup>rd</sup> 0.7 × as long as 2<sup>nd</sup>; antennomeres from 4<sup>th</sup> to 7<sup>th</sup> with similar length, 7<sup>th</sup> distinctly wider than 6<sup>th</sup>. Club 2.75 × as long as wide, longer than last four funicle segments combined.</p><fig id="F12" position="float" orientation="portrait"><label>Figures 122–134.</label><caption><p>Female. Abdominal tergite VIII: <bold>122</bold><italic><tp:taxon-name><tp:taxon-name-part taxon-name-part-type="genus" reg="Callistomorphus">C.</tp:taxon-name-part><tp:taxon-name-part taxon-name-part-type="species" reg="farinosus">farinosus</tp:taxon-name-part></tp:taxon-name></italic> Perr. <bold>123</bold><italic><tp:taxon-name><tp:taxon-name-part taxon-name-part-type="genus" reg="Callistomorphus">C.</tp:taxon-name-part><tp:taxon-name-part taxon-name-part-type="species" reg="malleus">malleus</tp:taxon-name-part></tp:taxon-name></italic> sp. n. <bold>124</bold><italic><tp:taxon-name><tp:taxon-name-part taxon-name-part-type="genus" reg="Callistomorphus">C.</tp:taxon-name-part><tp:taxon-name-part taxon-name-part-type="species" reg="minimus">minimus</tp:taxon-name-part></tp:taxon-name></italic> sp. n. <bold>125</bold><italic><tp:taxon-name><tp:taxon-name-part taxon-name-part-type="genus" reg="Callistomorphus">C.</tp:taxon-name-part><tp:taxon-name-part taxon-name-part-type="species" reg="szoltysi">szoltysi</tp:taxon-name-part></tp:taxon-name></italic> sp. n. <bold>126</bold><italic><tp:taxon-name><tp:taxon-name-part taxon-name-part-type="genus" reg="Callistomorphus">C.</tp:taxon-name-part><tp:taxon-name-part taxon-name-part-type="species" reg="torosus">torosus</tp:taxon-name-part></tp:taxon-name></italic> sp. n. Pygidium: <bold>127</bold><italic><tp:taxon-name><tp:taxon-name-part taxon-name-part-type="genus" reg="Callistomorphus">C.</tp:taxon-name-part><tp:taxon-name-part taxon-name-part-type="species" reg="farinosus">farinosus</tp:taxon-name-part></tp:taxon-name></italic> Perr. <bold>128</bold><italic><tp:taxon-name><tp:taxon-name-part taxon-name-part-type="genus" reg="Callistomorphus">C.</tp:taxon-name-part><tp:taxon-name-part taxon-name-part-type="species" reg="malleus">malleus</tp:taxon-name-part></tp:taxon-name></italic> sp. n. <bold>129</bold><italic><tp:taxon-name><tp:taxon-name-part taxon-name-part-type="genus" reg="Callistomorphus">C.</tp:taxon-name-part><tp:taxon-name-part taxon-name-part-type="species" reg="minimus">minimus</tp:taxon-name-part></tp:taxon-name></italic> sp. n. <bold>130</bold><italic><tp:taxon-name><tp:taxon-name-part taxon-name-part-type="genus" reg="Callistomorphus">C.</tp:taxon-name-part><tp:taxon-name-part taxon-name-part-type="species" reg="szoltysi">szoltysi</tp:taxon-name-part></tp:taxon-name></italic> sp. n. <bold>131</bold><italic><tp:taxon-name><tp:taxon-name-part taxon-name-part-type="genus" reg="Callistomorphus">C.</tp:taxon-name-part><tp:taxon-name-part taxon-name-part-type="species" reg="torosus">torosus</tp:taxon-name-part></tp:taxon-name></italic> sp. n. Spermatheca: <bold>132</bold><italic><tp:taxon-name><tp:taxon-name-part taxon-name-part-type="genus" reg="Callistomorphus">C.</tp:taxon-name-part><tp:taxon-name-part taxon-name-part-type="species" reg="farinosus">farinosus</tp:taxon-name-part></tp:taxon-name></italic> Perr. <bold>133</bold><italic><tp:taxon-name><tp:taxon-name-part taxon-name-part-type="genus" reg="Callistomorphus">C.</tp:taxon-name-part><tp:taxon-name-part taxon-name-part-type="species" reg="malleus">malleus</tp:taxon-name-part></tp:taxon-name></italic> sp. n. <bold>134</bold><italic><tp:taxon-name><tp:taxon-name-part taxon-name-part-type="genus" reg="Callistomorphus">C.</tp:taxon-name-part><tp:taxon-name-part taxon-name-part-type="species" reg="szoltysi">szoltysi</tp:taxon-name-part></tp:taxon-name></italic> sp. n.</p></caption><graphic xmlns:xlink="http://www.w3.org/1999/xlink" xlink:href="zookeys-821-045-g012.jpg" position="float" orientation="portrait" xlink:type="simple" id="oo_261037.jpg"/></fig><p><italic>Pronotum</italic> (Figs <xref ref-type="fig" rid="F5">46</xref>, <xref ref-type="fig" rid="F6">55</xref>). Wider than long (<abbrev xmlns:xlink="http://www.w3.org/1999/xlink" xlink:title="pronotum width at the base" id="ABBRID0EYTDI" xlink:type="simple">bpw</abbrev>/<abbrev xmlns:xlink="http://www.w3.org/1999/xlink" xlink:title="pronotum length" id="ABBRID0E3TDI" xlink:type="simple">pl</abbrev> ♀: 1.20). Apical margin in dorsal view slightly concave with distinct, numerous tubercles, apical margin distinctly rounded in lateral view; base ca 1.43 × as wide as apical margin (<abbrev xmlns:xlink="http://www.w3.org/1999/xlink" xlink:title="pronotum width at the base" id="ABBRID0EAUDI" xlink:type="simple">bpw</abbrev>/<abbrev xmlns:xlink="http://www.w3.org/1999/xlink" xlink:title="pronotum width at anterior margin" id="ABBRID0EEUDI" xlink:type="simple">apw</abbrev>). Medial tubercles on pronotal disc distinctly elevated, portions of pronotal disc without medial tubercles distinctly concave (easily visible when viewed laterally). Width of medial constriction in relation to apical and basal margin in female: <abbrev xmlns:xlink="http://www.w3.org/1999/xlink" xlink:title="minimum pronotal width" id="ABBRID0EIUDI" xlink:type="simple">mpw</abbrev>/<abbrev xmlns:xlink="http://www.w3.org/1999/xlink" xlink:title="pronotum width at anterior margin" id="ABBRID0EMUDI" xlink:type="simple">apw</abbrev> = 0.67, <abbrev xmlns:xlink="http://www.w3.org/1999/xlink" xlink:title="minimum pronotal width" id="ABBRID0EQUDI" xlink:type="simple">mpw</abbrev>/<abbrev xmlns:xlink="http://www.w3.org/1999/xlink" xlink:title="pronotum width at the base" id="ABBRID0EUUDI" xlink:type="simple">bpw</abbrev> = 0.47.</p><p><italic>Elytra</italic> (Figs <xref ref-type="fig" rid="F3">28</xref>, <xref ref-type="fig" rid="F4">37</xref>). Slightly more than 1.50 × as long as its width (<abbrev xmlns:xlink="http://www.w3.org/1999/xlink" xlink:title="elytra length" id="ABBRID0EEVDI" xlink:type="simple">el</abbrev>/<abbrev xmlns:xlink="http://www.w3.org/1999/xlink" xlink:title="width of elytral base" id="ABBRID0EIVDI" xlink:type="simple">bew</abbrev> ♀: 1.55); subparallel from base to apical part; posterior calli well developed, protruding beyond outline of elytral in dorsal view; in lateral view strongly convex. Odd intervals with distinct, pointed tubercles furnished with single, hooked, elongate scale; these tubercles are easily visible in dorsal and lateral view. Striae formed by oval punctures, each with single, whitish scale inside. Medial tubercles relatively small, short and weakly elevated. Scutellum slightly longer than wide; surrounded by narrow, asetose area, this in turn surrounded by elongate concentrically oriented scales.</p><p><italic>Abdomen</italic> (Fig. <xref ref-type="fig" rid="F9">91</xref>, <xref ref-type="fig" rid="F12">130</xref>). Subquadrate, <abbrev xmlns:xlink="http://www.w3.org/1999/xlink" xlink:title="abdomen length" id="ABBRID0EYVDI" xlink:type="simple">al</abbrev>/<abbrev xmlns:xlink="http://www.w3.org/1999/xlink" xlink:title="abdomen maximum width" id="ABBRID0E3VDI" xlink:type="simple">aw</abbrev> 0.98. Last ventrite 2.27 × wider than long (<abbrev xmlns:xlink="http://www.w3.org/1999/xlink" xlink:title="last ventrite maximum width" id="ABBRID0EAWDI" xlink:type="simple">lvw</abbrev>/<abbrev xmlns:xlink="http://www.w3.org/1999/xlink" xlink:title="last ventrite length" id="ABBRID0EEWDI" xlink:type="simple">lvl</abbrev>); medial area with wide, shallow cavity, above cavity small, slightly elevated, single tubercle. Apical margin with distinct, easily visible sharp edge; slightly concave apically. Pygidium wider than long, as in Fig. <xref ref-type="fig" rid="F12">130</xref>.</p><p><italic>Female terminalia</italic> (Figs <xref ref-type="fig" rid="F12">125</xref>, <xref ref-type="fig" rid="F12">134</xref>, <xref ref-type="fig" rid="F13">138</xref>, <xref ref-type="fig" rid="F13">143</xref>). Abdominal sternite VIII with enlarged apical lobe, as long as half-length of apodeme; medially with wide, distinctly sclerotised area; sides from half of length to apex with distinct punctures, each bearing short, apically hooked setae. Abdominal tergite VIII subtriangular, apically with numerous, elongate setae. Spermatheca as in Fig. <xref ref-type="fig" rid="F13">137</xref>. Ovipositor with stout gonocoxite, stylus short.</p><p><italic>Male</italic> – unknown</p><p><italic>Measurements</italic>. ♀: <abbrev xmlns:xlink="http://www.w3.org/1999/xlink" xlink:title="abdomen length" id="ABBRID0EMXDI" xlink:type="simple">al</abbrev> 4.50, <abbrev xmlns:xlink="http://www.w3.org/1999/xlink" xlink:title="pronotum width at anterior margin" id="ABBRID0EQXDI" xlink:type="simple">apw</abbrev> 2.10, <abbrev xmlns:xlink="http://www.w3.org/1999/xlink" xlink:title="width of rostrum apex" id="ABBRID0EUXDI" xlink:type="simple">arw</abbrev> 0.90, <abbrev xmlns:xlink="http://www.w3.org/1999/xlink" xlink:title="abdomen maximum width" id="ABBRID0EYXDI" xlink:type="simple">aw</abbrev> 4.60, <abbrev xmlns:xlink="http://www.w3.org/1999/xlink" xlink:title="width of elytral base" id="ABBRID0E3XDI" xlink:type="simple">bew</abbrev> 5.50, <abbrev xmlns:xlink="http://www.w3.org/1999/xlink" xlink:title="pronotum width at the base" id="ABBRID0EAYDI" xlink:type="simple">bpw</abbrev> 3.00, <abbrev xmlns:xlink="http://www.w3.org/1999/xlink" xlink:title="elytra length" id="ABBRID0EEYDI" xlink:type="simple">el</abbrev> 8.50, <abbrev xmlns:xlink="http://www.w3.org/1999/xlink" xlink:title="eye length" id="ABBRID0EIYDI" xlink:type="simple">eyl</abbrev> 0.60, <abbrev xmlns:xlink="http://www.w3.org/1999/xlink" xlink:title="minimum frons width" id="ABBRID0EMYDI" xlink:type="simple">frw</abbrev> 0.65, <abbrev xmlns:xlink="http://www.w3.org/1999/xlink" xlink:title="head length" id="ABBRID0EQYDI" xlink:type="simple">hl</abbrev> 1.50, <abbrev xmlns:xlink="http://www.w3.org/1999/xlink" xlink:title="head width" id="ABBRID0EUYDI" xlink:type="simple">hw</abbrev> 1.40, <abbrev xmlns:xlink="http://www.w3.org/1999/xlink" xlink:title="length of body exclusive of rostrum" id="ABBRID0EYYDI" xlink:type="simple">lb</abbrev> 12.30, <abbrev xmlns:xlink="http://www.w3.org/1999/xlink" xlink:title="last ventrite length" id="ABBRID0E3YDI" xlink:type="simple">lvl</abbrev> 1.10, <abbrev xmlns:xlink="http://www.w3.org/1999/xlink" xlink:title="last ventrite maximum width" id="ABBRID0EAZDI" xlink:type="simple">lvw</abbrev> 2.50, <abbrev xmlns:xlink="http://www.w3.org/1999/xlink" xlink:title="minimum pronotal width" id="ABBRID0EEZDI" xlink:type="simple">mpw</abbrev> 1.40, <abbrev xmlns:xlink="http://www.w3.org/1999/xlink" xlink:title="pronotum length" id="ABBRID0EIZDI" xlink:type="simple">pl</abbrev> 2.50, <abbrev xmlns:xlink="http://www.w3.org/1999/xlink" xlink:title="rostrum length" id="ABBRID0EMZDI" xlink:type="simple">rl</abbrev> 3.00, <abbrev xmlns:xlink="http://www.w3.org/1999/xlink" xlink:title="antennal scape length" id="ABBRID0EQZDI" xlink:type="simple">scl</abbrev> 2.40.</p></tp:treatment-sec><tp:treatment-sec sec-type="type material" id="SECID0EUZDI"><title>Type material.</title><p>Holotype, ♀ (here designated) – New Caledonia (S); <named-content xmlns:xlink="http://www.w3.org/1999/xlink" content-type="dwc:verbatimCoordinates" xlink:type="simple"><named-content content-type="geo-json" specific-use="{&#34;type&#34;:&#34;Point&#34;,&#34;coordinates&#34;:[166.678333,-22.098333]}" id="NCID0E4ZDI" xlink:type="simple">22°05.9'S, 166°40.7'E</named-content></named-content>; Rivière Bleue Parc Kaori géant, 180 m; humid forest, 22.12.2006, rainforest; leg. R. Dobosz &amp; M. Wanat. Additional museums (<named-content xmlns:xlink="http://www.w3.org/1999/xlink" content-type="dwc:institutional_code" xlink:type="simple">USMB</named-content>) label – 5958/848. (<named-content xmlns:xlink="http://www.w3.org/1999/xlink" content-type="dwc:institutional_code" xlink:type="simple">MNHN</named-content>).</p></tp:treatment-sec><tp:treatment-sec sec-type="etymology" id="SECID0ES1DI"><title>Etymology.</title><p>With great pleasure I dedicate this species to Henryk Szołtys (Brynek, Poland), excellent coleopterologist, field researcher and my first entomology teacher.</p></tp:treatment-sec><tp:treatment-sec sec-type="remarks" id="SECID0EX1DI"><title>Remarks.</title><p>This large member of the genus is easy to distinguish from other similarly-sized species (<italic><tp:taxon-name><tp:taxon-name-part taxon-name-part-type="genus" reg="Callistomorphus">C.</tp:taxon-name-part><tp:taxon-name-part taxon-name-part-type="species" reg="farinosus">farinosus</tp:taxon-name-part></tp:taxon-name></italic> Perr. and <italic><tp:taxon-name><tp:taxon-name-part taxon-name-part-type="genus" reg="Callistomorphus">C.</tp:taxon-name-part><tp:taxon-name-part taxon-name-part-type="species" reg="torosus">torosus</tp:taxon-name-part></tp:taxon-name></italic> sp. n.) by the whitish colour of the dorsal vestiture, funicle antennomeres with protruding, elongate setae, the robust pronotum and distinctly smaller medial tubercles on elytra.</p></tp:treatment-sec><tp:treatment-sec><!--Section generated to contain objects referenced in tp:taxon-treatment.--><fig id="F2" position="float" orientation="portrait"><label>Figures 13–21.</label><caption><p>Dorsal habitus colour photographs of New Caledonian species from the genus <italic><tp:taxon-name><tp:taxon-name-part taxon-name-part-type="genus" reg="Callistomorphus">Callistomorphus</tp:taxon-name-part></tp:taxon-name></italic>: <bold>13</bold><italic><tp:taxon-name><tp:taxon-name-part taxon-name-part-type="genus" reg="Callistomorphus">C.</tp:taxon-name-part><tp:taxon-name-part taxon-name-part-type="species" reg="farinosus">farinosus</tp:taxon-name-part></tp:taxon-name></italic> Perr., lectotype, female with original labels <bold>14</bold><italic><tp:taxon-name><tp:taxon-name-part taxon-name-part-type="genus" reg="Callistomorphus">C.</tp:taxon-name-part><tp:taxon-name-part taxon-name-part-type="species" reg="fundatus">fundatus</tp:taxon-name-part></tp:taxon-name></italic> sp. n., male, holotype <bold>15</bold><italic><tp:taxon-name><tp:taxon-name-part taxon-name-part-type="genus" reg="Callistomorphus">C.</tp:taxon-name-part><tp:taxon-name-part taxon-name-part-type="species" reg="gibbus">gibbus</tp:taxon-name-part></tp:taxon-name></italic> sp. n., holotype, male <bold>16</bold><italic><tp:taxon-name><tp:taxon-name-part taxon-name-part-type="genus" reg="Callistomorphus">C.</tp:taxon-name-part><tp:taxon-name-part taxon-name-part-type="species" reg="malleus">malleus</tp:taxon-name-part></tp:taxon-name></italic> sp. n., paratype, female <bold>17</bold><italic><tp:taxon-name><tp:taxon-name-part taxon-name-part-type="genus" reg="Callistomorphus">C.</tp:taxon-name-part><tp:taxon-name-part taxon-name-part-type="species" reg="minimus">minimus</tp:taxon-name-part></tp:taxon-name></italic> sp. n., holotype, female <bold>18</bold><italic><tp:taxon-name><tp:taxon-name-part taxon-name-part-type="genus" reg="Callistomorphus">C.</tp:taxon-name-part><tp:taxon-name-part taxon-name-part-type="species" reg="rutai">rutai</tp:taxon-name-part></tp:taxon-name></italic> sp. n., holotype, male <bold>19</bold><italic><tp:taxon-name><tp:taxon-name-part taxon-name-part-type="genus" reg="Callistomorphus">C.</tp:taxon-name-part><tp:taxon-name-part taxon-name-part-type="species" reg="szoltysi">szoltysi</tp:taxon-name-part></tp:taxon-name></italic> sp. n., holotype, female <bold>20</bold><italic><tp:taxon-name><tp:taxon-name-part taxon-name-part-type="genus" reg="Callistomorphus">C.</tp:taxon-name-part><tp:taxon-name-part taxon-name-part-type="species" reg="torosus">torosus</tp:taxon-name-part></tp:taxon-name></italic> sp. n., paratype, female <bold>21</bold><italic><tp:taxon-name><tp:taxon-name-part taxon-name-part-type="genus" reg="Callistomorphus">C.</tp:taxon-name-part><tp:taxon-name-part taxon-name-part-type="species" reg="turbidus">turbidus</tp:taxon-name-part></tp:taxon-name></italic> sp. n., holotype, male. Scale bar = 5 mm.</p></caption><graphic xmlns:xlink="http://www.w3.org/1999/xlink" xlink:href="zookeys-821-045-g002.jpg" position="float" orientation="portrait" xlink:type="simple" id="oo_261026.jpg"/></fig><fig id="F3" position="float" orientation="portrait"><label>Figures 22–30.</label><caption><p>Elytra, dorsal view: <bold>22</bold><italic><tp:taxon-name><tp:taxon-name-part taxon-name-part-type="genus" reg="Callistomorphus">C.</tp:taxon-name-part><tp:taxon-name-part taxon-name-part-type="species" reg="farinosus">farinosus</tp:taxon-name-part></tp:taxon-name></italic> Perr. <bold>23</bold><italic><tp:taxon-name><tp:taxon-name-part taxon-name-part-type="genus" reg="Callistomorphus">C.</tp:taxon-name-part><tp:taxon-name-part taxon-name-part-type="species" reg="fundatus">fundatus</tp:taxon-name-part></tp:taxon-name></italic> sp. n. <bold>24</bold><italic><tp:taxon-name><tp:taxon-name-part taxon-name-part-type="genus" reg="Callistomorphus">C.</tp:taxon-name-part><tp:taxon-name-part taxon-name-part-type="species" reg="gibbus">gibbus</tp:taxon-name-part></tp:taxon-name></italic> sp. n. <bold>25</bold><italic><tp:taxon-name><tp:taxon-name-part taxon-name-part-type="genus" reg="Callistomorphus">C.</tp:taxon-name-part><tp:taxon-name-part taxon-name-part-type="species" reg="malleus">malleus</tp:taxon-name-part></tp:taxon-name></italic> sp. n. <bold>26</bold><italic><tp:taxon-name><tp:taxon-name-part taxon-name-part-type="genus" reg="Callistomorphus">C.</tp:taxon-name-part><tp:taxon-name-part taxon-name-part-type="species" reg="minimus">minimus</tp:taxon-name-part></tp:taxon-name></italic> sp. n. <bold>27</bold><italic><tp:taxon-name><tp:taxon-name-part taxon-name-part-type="genus" reg="Callistomorphus">C.</tp:taxon-name-part><tp:taxon-name-part taxon-name-part-type="species" reg="rutai">rutai</tp:taxon-name-part></tp:taxon-name></italic> sp. n. <bold>28</bold><italic><tp:taxon-name><tp:taxon-name-part taxon-name-part-type="genus" reg="Callistomorphus">C.</tp:taxon-name-part><tp:taxon-name-part taxon-name-part-type="species" reg="szoltysi">szoltysi</tp:taxon-name-part></tp:taxon-name></italic> sp. n. <bold>29</bold><italic><tp:taxon-name><tp:taxon-name-part taxon-name-part-type="genus" reg="Callistomorphus">C.</tp:taxon-name-part><tp:taxon-name-part taxon-name-part-type="species" reg="torosus">torosus</tp:taxon-name-part></tp:taxon-name></italic> sp. n. <bold>30</bold><italic><tp:taxon-name><tp:taxon-name-part taxon-name-part-type="genus" reg="Callistomorphus">C.</tp:taxon-name-part><tp:taxon-name-part taxon-name-part-type="species" reg="turbidus">turbidus</tp:taxon-name-part></tp:taxon-name></italic> sp. n.</p></caption><graphic xmlns:xlink="http://www.w3.org/1999/xlink" xlink:href="zookeys-821-045-g003.jpg" position="float" orientation="portrait" xlink:type="simple" id="oo_261027.jpg"/></fig><fig id="F4" position="float" orientation="portrait"><label>Figures 31–39.</label><caption><p>Elytra, lateral view: <bold>31</bold><italic><tp:taxon-name><tp:taxon-name-part taxon-name-part-type="genus" reg="Callistomorphus">C.</tp:taxon-name-part><tp:taxon-name-part taxon-name-part-type="species" reg="farinosus">farinosus</tp:taxon-name-part></tp:taxon-name></italic> Perr. <bold>32</bold><italic><tp:taxon-name><tp:taxon-name-part taxon-name-part-type="genus" reg="Callistomorphus">C.</tp:taxon-name-part><tp:taxon-name-part taxon-name-part-type="species" reg="fundatus">fundatus</tp:taxon-name-part></tp:taxon-name></italic> sp. n. <bold>33</bold><italic><tp:taxon-name><tp:taxon-name-part taxon-name-part-type="genus" reg="Callistomorphus">C.</tp:taxon-name-part><tp:taxon-name-part taxon-name-part-type="species" reg="gibbus">gibbus</tp:taxon-name-part></tp:taxon-name></italic> sp. n. <bold>34</bold><italic><tp:taxon-name><tp:taxon-name-part taxon-name-part-type="genus" reg="Callistomorphus">C.</tp:taxon-name-part><tp:taxon-name-part taxon-name-part-type="species" reg="malleus">malleus</tp:taxon-name-part></tp:taxon-name></italic> sp. n. <bold>35</bold><italic><tp:taxon-name><tp:taxon-name-part taxon-name-part-type="genus" reg="Callistomorphus">C.</tp:taxon-name-part><tp:taxon-name-part taxon-name-part-type="species" reg="minimus">minimus</tp:taxon-name-part></tp:taxon-name></italic> sp. n. <bold>36</bold><italic><tp:taxon-name><tp:taxon-name-part taxon-name-part-type="genus" reg="Callistomorphus">C.</tp:taxon-name-part><tp:taxon-name-part taxon-name-part-type="species" reg="rutai">rutai</tp:taxon-name-part></tp:taxon-name></italic> sp. n. <bold>37</bold><italic><tp:taxon-name><tp:taxon-name-part taxon-name-part-type="genus" reg="Callistomorphus">C.</tp:taxon-name-part><tp:taxon-name-part taxon-name-part-type="species" reg="szoltysi">szoltysi</tp:taxon-name-part></tp:taxon-name></italic> sp. n. <bold>38</bold><italic><tp:taxon-name><tp:taxon-name-part taxon-name-part-type="genus" reg="Callistomorphus">C.</tp:taxon-name-part><tp:taxon-name-part taxon-name-part-type="species" reg="torosus">torosus</tp:taxon-name-part></tp:taxon-name></italic> sp. n. <bold>39</bold><italic><tp:taxon-name><tp:taxon-name-part taxon-name-part-type="genus" reg="Callistomorphus">C.</tp:taxon-name-part><tp:taxon-name-part taxon-name-part-type="species" reg="turbidus">turbidus</tp:taxon-name-part></tp:taxon-name></italic> sp. n.</p></caption><graphic xmlns:xlink="http://www.w3.org/1999/xlink" xlink:href="zookeys-821-045-g004.jpg" position="float" orientation="portrait" xlink:type="simple" id="oo_261028.jpg"/></fig><fig id="F5" position="float" orientation="portrait"><label>Figures 40–48.</label><caption><p>Pronotum, dorsal view: <bold>40</bold><italic><tp:taxon-name><tp:taxon-name-part taxon-name-part-type="genus" reg="Callistomorphus">C.</tp:taxon-name-part><tp:taxon-name-part taxon-name-part-type="species" reg="farinosus">farinosus</tp:taxon-name-part></tp:taxon-name></italic> Perr. <bold>41</bold><italic><tp:taxon-name><tp:taxon-name-part taxon-name-part-type="genus" reg="Callistomorphus">C.</tp:taxon-name-part><tp:taxon-name-part taxon-name-part-type="species" reg="fundatus">fundatus</tp:taxon-name-part></tp:taxon-name></italic> sp. n. <bold>42</bold><italic><tp:taxon-name><tp:taxon-name-part taxon-name-part-type="genus" reg="Callistomorphus">C.</tp:taxon-name-part><tp:taxon-name-part taxon-name-part-type="species" reg="gibbus">gibbus</tp:taxon-name-part></tp:taxon-name></italic> sp. n. <bold>43</bold><italic><tp:taxon-name><tp:taxon-name-part taxon-name-part-type="genus" reg="Callistomorphus">C.</tp:taxon-name-part><tp:taxon-name-part taxon-name-part-type="species" reg="malleus">malleus</tp:taxon-name-part></tp:taxon-name></italic> sp. n. <bold>44</bold><italic><tp:taxon-name><tp:taxon-name-part taxon-name-part-type="genus" reg="Callistomorphus">C.</tp:taxon-name-part><tp:taxon-name-part taxon-name-part-type="species" reg="minimus">minimus</tp:taxon-name-part></tp:taxon-name></italic> sp. n.; <bold>45</bold><italic><tp:taxon-name><tp:taxon-name-part taxon-name-part-type="genus" reg="Callistomorphus">C.</tp:taxon-name-part><tp:taxon-name-part taxon-name-part-type="species" reg="rutai">rutai</tp:taxon-name-part></tp:taxon-name></italic> sp. n. <bold>46</bold> – <italic><tp:taxon-name><tp:taxon-name-part taxon-name-part-type="genus" reg="Callistomorphus">C.</tp:taxon-name-part><tp:taxon-name-part taxon-name-part-type="species" reg="szoltysi">szoltysi</tp:taxon-name-part></tp:taxon-name></italic> sp. n. <bold>47</bold><italic><tp:taxon-name><tp:taxon-name-part taxon-name-part-type="genus" reg="Callistomorphus">C.</tp:taxon-name-part><tp:taxon-name-part taxon-name-part-type="species" reg="torosus">torosus</tp:taxon-name-part></tp:taxon-name></italic> sp. n. <bold>48</bold><italic><tp:taxon-name><tp:taxon-name-part taxon-name-part-type="genus" reg="Callistomorphus">C.</tp:taxon-name-part><tp:taxon-name-part taxon-name-part-type="species" reg="turbidus">turbidus</tp:taxon-name-part></tp:taxon-name></italic> sp. n.</p></caption><graphic xmlns:xlink="http://www.w3.org/1999/xlink" xlink:href="zookeys-821-045-g005.jpg" position="float" orientation="portrait" xlink:type="simple" id="oo_261029.jpg"/></fig><fig id="F6" position="float" orientation="portrait"><label>Figures 49–57.</label><caption><p>Pronotum, lateral view: <bold>49</bold><italic><tp:taxon-name><tp:taxon-name-part taxon-name-part-type="genus" reg="Callistomorphus">C.</tp:taxon-name-part><tp:taxon-name-part taxon-name-part-type="species" reg="farinosus">farinosus</tp:taxon-name-part></tp:taxon-name></italic> Perr. <bold>50</bold><italic><tp:taxon-name><tp:taxon-name-part taxon-name-part-type="genus" reg="Callistomorphus">C.</tp:taxon-name-part><tp:taxon-name-part taxon-name-part-type="species" reg="fundatus">fundatus</tp:taxon-name-part></tp:taxon-name></italic> sp. n. <bold>51</bold><italic><tp:taxon-name><tp:taxon-name-part taxon-name-part-type="genus" reg="Callistomorphus">C.</tp:taxon-name-part><tp:taxon-name-part taxon-name-part-type="species" reg="gibbus">gibbus</tp:taxon-name-part></tp:taxon-name></italic> sp. n. <bold>52</bold><italic><tp:taxon-name><tp:taxon-name-part taxon-name-part-type="genus" reg="Callistomorphus">C.</tp:taxon-name-part><tp:taxon-name-part taxon-name-part-type="species" reg="malleus">malleus</tp:taxon-name-part></tp:taxon-name></italic> sp. n. <bold>53</bold><italic><tp:taxon-name><tp:taxon-name-part taxon-name-part-type="genus" reg="Callistomorphus">C.</tp:taxon-name-part><tp:taxon-name-part taxon-name-part-type="species" reg="minimus">minimus</tp:taxon-name-part></tp:taxon-name></italic> sp. n. <bold>54</bold><italic><tp:taxon-name><tp:taxon-name-part taxon-name-part-type="genus" reg="Callistomorphus">C.</tp:taxon-name-part><tp:taxon-name-part taxon-name-part-type="species" reg="rutai">rutai</tp:taxon-name-part></tp:taxon-name></italic> sp. n. <bold>55</bold><italic><tp:taxon-name><tp:taxon-name-part taxon-name-part-type="genus" reg="Callistomorphus">C.</tp:taxon-name-part><tp:taxon-name-part taxon-name-part-type="species" reg="szoltysi">szoltysi</tp:taxon-name-part></tp:taxon-name></italic> sp. n. <bold>56</bold><italic><tp:taxon-name><tp:taxon-name-part taxon-name-part-type="genus" reg="Callistomorphus">C.</tp:taxon-name-part><tp:taxon-name-part taxon-name-part-type="species" reg="torosus">torosus</tp:taxon-name-part></tp:taxon-name></italic> sp. n. <bold>57</bold><italic><tp:taxon-name><tp:taxon-name-part taxon-name-part-type="genus" reg="Callistomorphus">C.</tp:taxon-name-part><tp:taxon-name-part taxon-name-part-type="species" reg="turbidus">turbidus</tp:taxon-name-part></tp:taxon-name></italic> sp. n.</p></caption><graphic xmlns:xlink="http://www.w3.org/1999/xlink" xlink:href="zookeys-821-045-g006.jpg" position="float" orientation="portrait" xlink:type="simple" id="oo_261030.jpg"/></fig><fig id="F7" position="float" orientation="portrait"><label>Figures 58–66.</label><caption><p>Head and rostrum, lateral view: <bold>58</bold><italic><tp:taxon-name><tp:taxon-name-part taxon-name-part-type="genus" reg="Callistomorphus">C.</tp:taxon-name-part><tp:taxon-name-part taxon-name-part-type="species" reg="farinosus">farinosus</tp:taxon-name-part></tp:taxon-name></italic> Perr. <bold>59</bold><italic><tp:taxon-name><tp:taxon-name-part taxon-name-part-type="genus" reg="Callistomorphus">C.</tp:taxon-name-part><tp:taxon-name-part taxon-name-part-type="species" reg="fundatus">fundatus</tp:taxon-name-part></tp:taxon-name></italic> sp. n. <bold>60</bold><italic><tp:taxon-name><tp:taxon-name-part taxon-name-part-type="genus" reg="Callistomorphus">C.</tp:taxon-name-part><tp:taxon-name-part taxon-name-part-type="species" reg="gibbus">gibbus</tp:taxon-name-part></tp:taxon-name></italic> sp. n. <bold>61</bold><italic><tp:taxon-name><tp:taxon-name-part taxon-name-part-type="genus" reg="Callistomorphus">C.</tp:taxon-name-part><tp:taxon-name-part taxon-name-part-type="species" reg="malleus">malleus</tp:taxon-name-part></tp:taxon-name></italic> sp. n. <bold>62</bold><italic><tp:taxon-name><tp:taxon-name-part taxon-name-part-type="genus" reg="Callistomorphus">C.</tp:taxon-name-part><tp:taxon-name-part taxon-name-part-type="species" reg="minimus">minimus</tp:taxon-name-part></tp:taxon-name></italic> sp. n. <bold>63</bold><italic><tp:taxon-name><tp:taxon-name-part taxon-name-part-type="genus" reg="Callistomorphus">C.</tp:taxon-name-part><tp:taxon-name-part taxon-name-part-type="species" reg="rutai">rutai</tp:taxon-name-part></tp:taxon-name></italic> sp. n. <bold>64</bold><italic><tp:taxon-name><tp:taxon-name-part taxon-name-part-type="genus" reg="Callistomorphus">C.</tp:taxon-name-part><tp:taxon-name-part taxon-name-part-type="species" reg="szoltysi">szoltysi</tp:taxon-name-part></tp:taxon-name></italic> sp. n. <bold>65</bold> – <italic><tp:taxon-name><tp:taxon-name-part taxon-name-part-type="genus" reg="Callistomorphus">C.</tp:taxon-name-part><tp:taxon-name-part taxon-name-part-type="species" reg="torosus">torosus</tp:taxon-name-part></tp:taxon-name></italic> sp. n. <bold>66</bold> – <italic><tp:taxon-name><tp:taxon-name-part taxon-name-part-type="genus" reg="Callistomorphus">C.</tp:taxon-name-part><tp:taxon-name-part taxon-name-part-type="species" reg="turbidus">turbidus</tp:taxon-name-part></tp:taxon-name></italic> sp. n.</p></caption><graphic xmlns:xlink="http://www.w3.org/1999/xlink" xlink:href="zookeys-821-045-g007.jpg" position="float" orientation="portrait" xlink:type="simple" id="oo_261031.jpg"/></fig><fig id="F8" position="float" orientation="portrait"><label>Figures 67–75.</label><caption><p>Antennae: <bold>67</bold><italic><tp:taxon-name><tp:taxon-name-part taxon-name-part-type="genus" reg="Callistomorphus">C.</tp:taxon-name-part><tp:taxon-name-part taxon-name-part-type="species" reg="farinosus">farinosus</tp:taxon-name-part></tp:taxon-name></italic> Perr. <bold>68</bold><italic><tp:taxon-name><tp:taxon-name-part taxon-name-part-type="genus" reg="Callistomorphus">C.</tp:taxon-name-part><tp:taxon-name-part taxon-name-part-type="species" reg="fundatus">fundatus</tp:taxon-name-part></tp:taxon-name></italic> sp. n. <bold>69</bold><italic><tp:taxon-name><tp:taxon-name-part taxon-name-part-type="genus" reg="Callistomorphus">C.</tp:taxon-name-part><tp:taxon-name-part taxon-name-part-type="species" reg="gibbus">gibbus</tp:taxon-name-part></tp:taxon-name></italic> sp. n. <bold>70</bold><italic><tp:taxon-name><tp:taxon-name-part taxon-name-part-type="genus" reg="Callistomorphus">C.</tp:taxon-name-part><tp:taxon-name-part taxon-name-part-type="species" reg="malleus">malleus</tp:taxon-name-part></tp:taxon-name></italic> sp. n. <bold>71</bold><italic><tp:taxon-name><tp:taxon-name-part taxon-name-part-type="genus" reg="Callistomorphus">C.</tp:taxon-name-part><tp:taxon-name-part taxon-name-part-type="species" reg="minimus">minimus</tp:taxon-name-part></tp:taxon-name></italic> sp. n. <bold>72</bold><italic><tp:taxon-name><tp:taxon-name-part taxon-name-part-type="genus" reg="Callistomorphus">C.</tp:taxon-name-part><tp:taxon-name-part taxon-name-part-type="species" reg="rutai">rutai</tp:taxon-name-part></tp:taxon-name></italic> sp. n. <bold>73</bold><italic><tp:taxon-name><tp:taxon-name-part taxon-name-part-type="genus" reg="Callistomorphus">C.</tp:taxon-name-part><tp:taxon-name-part taxon-name-part-type="species" reg="szoltysi">szoltysi</tp:taxon-name-part></tp:taxon-name></italic> sp. n. <bold>74</bold><italic><tp:taxon-name><tp:taxon-name-part taxon-name-part-type="genus" reg="Callistomorphus">C.</tp:taxon-name-part><tp:taxon-name-part taxon-name-part-type="species" reg="torosus">torosus</tp:taxon-name-part></tp:taxon-name></italic> sp. n. <bold>75</bold><italic><tp:taxon-name><tp:taxon-name-part taxon-name-part-type="genus" reg="Callistomorphus">C.</tp:taxon-name-part><tp:taxon-name-part taxon-name-part-type="species" reg="turbidus">turbidus</tp:taxon-name-part></tp:taxon-name></italic> sp. n.</p></caption><graphic xmlns:xlink="http://www.w3.org/1999/xlink" xlink:href="zookeys-821-045-g008.jpg" position="float" orientation="portrait" xlink:type="simple" id="oo_261032.jpg"/></fig><fig id="F9" position="float" orientation="portrait"><label>Figures 76–93.</label><caption><p>Outline of the eye, dorsal view: <bold>76</bold><italic><tp:taxon-name><tp:taxon-name-part taxon-name-part-type="genus" reg="Callistomorphus">C.</tp:taxon-name-part><tp:taxon-name-part taxon-name-part-type="species" reg="farinosus">farinosus</tp:taxon-name-part></tp:taxon-name></italic> Perr., male <bold>77</bold><italic><tp:taxon-name><tp:taxon-name-part taxon-name-part-type="genus" reg="Callistomorphus">C.</tp:taxon-name-part><tp:taxon-name-part taxon-name-part-type="species" reg="fundatus">fundatus</tp:taxon-name-part></tp:taxon-name></italic> sp. n., male <bold>78</bold><italic><tp:taxon-name><tp:taxon-name-part taxon-name-part-type="genus" reg="Callistomorphus">C.</tp:taxon-name-part><tp:taxon-name-part taxon-name-part-type="species" reg="gibbus">gibbus</tp:taxon-name-part></tp:taxon-name></italic> sp. n. <bold>79</bold><italic><tp:taxon-name><tp:taxon-name-part taxon-name-part-type="genus" reg="Callistomorphus">C.</tp:taxon-name-part><tp:taxon-name-part taxon-name-part-type="species" reg="malleus">malleus</tp:taxon-name-part></tp:taxon-name></italic> sp. n. <bold>80</bold><italic><tp:taxon-name><tp:taxon-name-part taxon-name-part-type="genus" reg="Callistomorphus">C.</tp:taxon-name-part><tp:taxon-name-part taxon-name-part-type="species" reg="minimus">minimus</tp:taxon-name-part></tp:taxon-name></italic> sp. n. <bold>81</bold><italic><tp:taxon-name><tp:taxon-name-part taxon-name-part-type="genus" reg="Callistomorphus">C.</tp:taxon-name-part><tp:taxon-name-part taxon-name-part-type="species" reg="rutai">rutai</tp:taxon-name-part></tp:taxon-name></italic> sp. n. <bold>82</bold><italic><tp:taxon-name><tp:taxon-name-part taxon-name-part-type="genus" reg="Callistomorphus">C.</tp:taxon-name-part><tp:taxon-name-part taxon-name-part-type="species" reg="szoltysi">szoltysi</tp:taxon-name-part></tp:taxon-name></italic> sp. n. <bold>83</bold><italic><tp:taxon-name><tp:taxon-name-part taxon-name-part-type="genus" reg="Callistomorphus">C.</tp:taxon-name-part><tp:taxon-name-part taxon-name-part-type="species" reg="torosus">torosus</tp:taxon-name-part></tp:taxon-name></italic> sp. n. <bold>84</bold><italic><tp:taxon-name><tp:taxon-name-part taxon-name-part-type="genus" reg="Callistomorphus">C.</tp:taxon-name-part><tp:taxon-name-part taxon-name-part-type="species" reg="turbidus">turbidus</tp:taxon-name-part></tp:taxon-name></italic> sp. n. Last ventrite: <bold>85</bold><italic><tp:taxon-name><tp:taxon-name-part taxon-name-part-type="genus" reg="Callistomorphus">C.</tp:taxon-name-part><tp:taxon-name-part taxon-name-part-type="species" reg="farinosus">farinosus</tp:taxon-name-part></tp:taxon-name></italic> Perr., male <bold>86</bold><italic><tp:taxon-name><tp:taxon-name-part taxon-name-part-type="genus" reg="Callistomorphus">C.</tp:taxon-name-part><tp:taxon-name-part taxon-name-part-type="species" reg="fundatus">fundatus</tp:taxon-name-part></tp:taxon-name></italic> sp. n., male <bold>87</bold><italic><tp:taxon-name><tp:taxon-name-part taxon-name-part-type="genus" reg="Callistomorphus">C.</tp:taxon-name-part><tp:taxon-name-part taxon-name-part-type="species" reg="gibbus">gibbus</tp:taxon-name-part></tp:taxon-name></italic> sp. n., male <bold>88</bold><italic><tp:taxon-name><tp:taxon-name-part taxon-name-part-type="genus" reg="Callistomorphus">C.</tp:taxon-name-part><tp:taxon-name-part taxon-name-part-type="species" reg="malleus">malleus</tp:taxon-name-part></tp:taxon-name></italic> sp. n., male <bold>89</bold><italic><tp:taxon-name><tp:taxon-name-part taxon-name-part-type="genus" reg="Callistomorphus">C.</tp:taxon-name-part><tp:taxon-name-part taxon-name-part-type="species" reg="minimus">minimus</tp:taxon-name-part></tp:taxon-name></italic> sp. n., female <bold>90</bold> – <italic><tp:taxon-name><tp:taxon-name-part taxon-name-part-type="genus" reg="Callistomorphus">C.</tp:taxon-name-part><tp:taxon-name-part taxon-name-part-type="species" reg="rutai">rutai</tp:taxon-name-part></tp:taxon-name></italic> sp. n., male <bold>91</bold><italic><tp:taxon-name><tp:taxon-name-part taxon-name-part-type="genus" reg="Callistomorphus">C.</tp:taxon-name-part><tp:taxon-name-part taxon-name-part-type="species" reg="szoltysi">szoltysi</tp:taxon-name-part></tp:taxon-name></italic> sp. n., female <bold>92</bold><italic><tp:taxon-name><tp:taxon-name-part taxon-name-part-type="genus" reg="Callistomorphus">C.</tp:taxon-name-part><tp:taxon-name-part taxon-name-part-type="species" reg="torosus">torosus</tp:taxon-name-part></tp:taxon-name></italic> sp. n., male <bold>93</bold><italic><tp:taxon-name><tp:taxon-name-part taxon-name-part-type="genus" reg="Callistomorphus">C.</tp:taxon-name-part><tp:taxon-name-part taxon-name-part-type="species" reg="turbidus">turbidus</tp:taxon-name-part></tp:taxon-name></italic> sp. n., male.</p></caption><graphic xmlns:xlink="http://www.w3.org/1999/xlink" xlink:href="zookeys-821-045-g009.jpg" position="float" orientation="portrait" xlink:type="simple" id="oo_261033.jpg"/></fig><fig id="F13" position="float" orientation="portrait"><label>Figures 135–144.</label><caption><p>Female. Abdominal sternite VIII: <bold>135</bold><italic><tp:taxon-name><tp:taxon-name-part taxon-name-part-type="genus" reg="Callistomorphus">C.</tp:taxon-name-part><tp:taxon-name-part taxon-name-part-type="species" reg="farinosus">farinosus</tp:taxon-name-part></tp:taxon-name></italic> Perr. <bold>136</bold><italic><tp:taxon-name><tp:taxon-name-part taxon-name-part-type="genus" reg="Callistomorphus">C.</tp:taxon-name-part><tp:taxon-name-part taxon-name-part-type="species" reg="malleus">malleus</tp:taxon-name-part></tp:taxon-name></italic> sp. n. <bold>137</bold><italic><tp:taxon-name><tp:taxon-name-part taxon-name-part-type="genus" reg="Callistomorphus">C.</tp:taxon-name-part><tp:taxon-name-part taxon-name-part-type="species" reg="minimus">minimus</tp:taxon-name-part></tp:taxon-name></italic> sp. n. <bold>138</bold><italic><tp:taxon-name><tp:taxon-name-part taxon-name-part-type="genus" reg="Callistomorphus">C.</tp:taxon-name-part><tp:taxon-name-part taxon-name-part-type="species" reg="szoltysi">szoltysi</tp:taxon-name-part></tp:taxon-name></italic> sp. n. <bold>139</bold><italic><tp:taxon-name><tp:taxon-name-part taxon-name-part-type="genus" reg="Callistomorphus">C.</tp:taxon-name-part><tp:taxon-name-part taxon-name-part-type="species" reg="torosus">torosus</tp:taxon-name-part></tp:taxon-name></italic> sp. n. Ovipositor: <bold>140</bold><italic><tp:taxon-name><tp:taxon-name-part taxon-name-part-type="genus" reg="Callistomorphus">C.</tp:taxon-name-part><tp:taxon-name-part taxon-name-part-type="species" reg="farinosus">farinosus</tp:taxon-name-part></tp:taxon-name></italic> Perr. <bold>141</bold><italic><tp:taxon-name><tp:taxon-name-part taxon-name-part-type="genus" reg="Callistomorphus">C.</tp:taxon-name-part><tp:taxon-name-part taxon-name-part-type="species" reg="malleus">malleus</tp:taxon-name-part></tp:taxon-name></italic> sp. n. <bold>142</bold><italic><tp:taxon-name><tp:taxon-name-part taxon-name-part-type="genus" reg="Callistomorphus">C.</tp:taxon-name-part><tp:taxon-name-part taxon-name-part-type="species" reg="minimus">minimus</tp:taxon-name-part></tp:taxon-name></italic> sp. n. <bold>143</bold><italic><tp:taxon-name><tp:taxon-name-part taxon-name-part-type="genus" reg="Callistomorphus">C.</tp:taxon-name-part><tp:taxon-name-part taxon-name-part-type="species" reg="szoltysi">szoltysi</tp:taxon-name-part></tp:taxon-name></italic> sp. n. <bold>144</bold><italic><tp:taxon-name><tp:taxon-name-part taxon-name-part-type="genus" reg="Callistomorphus">C.</tp:taxon-name-part><tp:taxon-name-part taxon-name-part-type="species" reg="torosus">torosus</tp:taxon-name-part></tp:taxon-name></italic> sp. n.</p></caption><graphic xmlns:xlink="http://www.w3.org/1999/xlink" xlink:href="zookeys-821-045-g013.jpg" position="float" orientation="portrait" xlink:type="simple" id="oo_261038.jpg"/></fig></tp:treatment-sec></tp:taxon-treatment>
