# Supplementary material for: Redescription of the forgotten New Caledonian weevil genus Callistomorphus Perroud, 1865 (Coleoptera, Curculionidae, Eugnomini) with descriptions of eight new species
Source: Zookeys. 2019 Jan 31;(821):45–83. doi: 10.3897/zookeys.821.29019 (PMC6367305; doi:10.3897/zookeys.821.29019)
Supplement: XML Treatment for Callistomorphus turbidus [file zookeys.821.29019-treatment10.xml]

<!DOCTYPE tp:taxon-treatment
  PUBLIC "-//TaxonX//DTD Taxonomic Treatment Publishing DTD v0 20100105//EN" "tax-treatment-NSO.dtd">
<tp:taxon-treatment xmlns:tp="http://www.plazi.org/taxpub"><tp:treatment-meta><kwd-group><label>Taxon classification</label><kwd><named-content xmlns:xlink="http://www.w3.org/1999/xlink" content-type="kingdom">Animalia</named-content></kwd><kwd><named-content xmlns:xlink="http://www.w3.org/1999/xlink" content-type="order">Coleoptera</named-content></kwd><kwd><named-content xmlns:xlink="http://www.w3.org/1999/xlink" content-type="family">Curculionidae</named-content></kwd></kwd-group><mixed-citation publication-type="journal"><person-group><name><surname>Mazur</surname><given-names>Miłosz Adam</given-names></name></person-group><article-title>Redescription of the forgotten New Caledonian weevil genus <italic><tp:taxon-name><tp:taxon-name-part taxon-name-part-type="genus" reg="Callistomorphus">Callistomorphus</tp:taxon-name-part></tp:taxon-name></italic> Perroud, 1865 (<tp:taxon-name><tp:taxon-name-part taxon-name-part-type="order">Coleoptera</tp:taxon-name-part></tp:taxon-name>, <tp:taxon-name><tp:taxon-name-part taxon-name-part-type="family">Curculionidae</tp:taxon-name-part></tp:taxon-name>, <tp:taxon-name><tp:taxon-name-part taxon-name-part-type="tribe">Eugnomini</tp:taxon-name-part></tp:taxon-name>) with descriptions of eight new species</article-title><source>Zookeys</source><day>31</day><month>1</month><year>2019</year><volume>2019</volume><issue>821</issue><fpage>45</fpage><lpage>83</lpage><pub-id pub-id-type="doi">10.3897/zookeys.821.29019</pub-id></mixed-citation></tp:treatment-meta><tp:nomenclature><tp:taxon-name>
            <tp:taxon-name-part taxon-name-part-type="genus" reg="Callistomorphus">Callistomorphus</tp:taxon-name-part>
            <tp:taxon-name-part taxon-name-part-type="species" reg="turbidus">turbidus</tp:taxon-name-part>
            <object-id xmlns:xlink="http://www.w3.org/1999/xlink" content-type="zoobank" xlink:type="simple">http://zoobank.org/12FC9A5D-67E0-4F51-A97C-DA725829B1FB</object-id>
          </tp:taxon-name><tp:taxon-status xmlns:xlink="http://www.w3.org/1999/xlink" xlink:type="simple">sp. n.</tp:taxon-status><xref ref-type="fig" rid="F1">Figs 5</xref><xref ref-type="fig" rid="F1">, 11</xref><xref ref-type="fig" rid="F2">, 21</xref><xref ref-type="fig" rid="F3">, 30</xref><xref ref-type="fig" rid="F4">, 39</xref><xref ref-type="fig" rid="F5">, 48</xref><xref ref-type="fig" rid="F6">, 57</xref><xref ref-type="fig" rid="F7">, 66</xref><xref ref-type="fig" rid="F8">, 75</xref><xref ref-type="fig" rid="F9">, 84</xref><xref ref-type="fig" rid="F9">, 93</xref><xref ref-type="fig" rid="F10">, 100</xref><xref ref-type="fig" rid="F10">, 107</xref><xref ref-type="fig" rid="F11">, 114</xref><xref ref-type="fig" rid="F11">, 121</xref></tp:nomenclature><tp:treatment-sec sec-type="diagnosis" id="SECID0EVUAK"><title>Diagnosis.</title><p>Easy to distinguish by combination of several features: apical and basal margin of pronotum slightly concave, apical margin in lateral view distinctly protruding towards head; rostrum relatively short and stout, less than 3 × as long as maximum width apically; strongly curved; penis strongly upwards before two-thirds of length; pygidium apically with distinct depression in ventral view; lateral margin of pygidium in ventral view irregular.</p></tp:treatment-sec><tp:treatment-sec sec-type="description" id="SECID0E1UAK"><title>Description.</title><p>Body length (<abbrev xmlns:xlink="http://www.w3.org/1999/xlink" xlink:title="length of body exclusive of rostrum" id="ABBRID0EAVAK" xlink:type="simple">lb</abbrev>) – 8.50 mm.</p><p><italic>Body colour and vestiture</italic> (Fig. <xref ref-type="fig" rid="F2">21</xref>). Generally dark brown. Indistinct, paler, stripe from scutellum to base of medial tubercles on third intervals; oblique paler stripe behind medial tubercles reaching paler spot on side of elytra. Pronotum with two, indistinct, lighter, narrow, longitudinal stripes of scales. Head and rostrum covered with paler scales. Tibiae orange, distinctly paler than dark brown femora. Ventrites dark brown with bundle of paler scales on 3<sup>rd</sup> and 4<sup>th</sup> ventrites.</p><p><italic>Head</italic> (Figs <xref ref-type="fig" rid="F1">5</xref>, <xref ref-type="fig" rid="F7">66</xref>, <xref ref-type="fig" rid="F8">75</xref>, <xref ref-type="fig" rid="F9">84</xref>). Slightly longer than wide (<abbrev xmlns:xlink="http://www.w3.org/1999/xlink" xlink:title="head width" id="ABBRID0EEWAK" xlink:type="simple">hw</abbrev>/<abbrev xmlns:xlink="http://www.w3.org/1999/xlink" xlink:title="head length" id="ABBRID0EIWAK" xlink:type="simple">hl</abbrev> ♂: 0.92). Eyes convex with maximum width before middle; shorter than half length of head (<abbrev xmlns:xlink="http://www.w3.org/1999/xlink" xlink:title="eye length" id="ABBRID0EMWAK" xlink:type="simple">eyl</abbrev>/<abbrev xmlns:xlink="http://www.w3.org/1999/xlink" xlink:title="head length" id="ABBRID0EQWAK" xlink:type="simple">hl</abbrev> ♂: 0.42); not protruding above margin of head in lateral view. Frons slightly wider than double width of eyes. Rostrum slightly longer then pronotum (<abbrev xmlns:xlink="http://www.w3.org/1999/xlink" xlink:title="rostrum length" id="ABBRID0EUWAK" xlink:type="simple">rl</abbrev>/<abbrev xmlns:xlink="http://www.w3.org/1999/xlink" xlink:title="pronotum length" id="ABBRID0EYWAK" xlink:type="simple">pl</abbrev> ♂: 1.11); strongly curved and stout (<abbrev xmlns:xlink="http://www.w3.org/1999/xlink" xlink:title="rostrum length" id="ABBRID0E3WAK" xlink:type="simple">rl</abbrev>/<abbrev xmlns:xlink="http://www.w3.org/1999/xlink" xlink:title="width of rostrum apex" id="ABBRID0EAXAK" xlink:type="simple">arw</abbrev> ♂: 2.86); longitudinal carina on rostrum very distinct, sharp and polished from base to antennal insertion. Scape shorter than rostrum (<abbrev xmlns:xlink="http://www.w3.org/1999/xlink" xlink:title="antennal scape length" id="ABBRID0EEXAK" xlink:type="simple">scl</abbrev>/<abbrev xmlns:xlink="http://www.w3.org/1999/xlink" xlink:title="rostrum length" id="ABBRID0EIXAK" xlink:type="simple">rl</abbrev> ♂: 0.75). First funicle segment short, only 1.2 × as long as 2<sup>nd</sup>; 3<sup>rd</sup> 0.6 × as 2<sup>nd</sup>; from 3<sup>rd</sup> to 7<sup>th</sup> with similar length; club as long as last four funicle segment combined; setae on antennomeres distinct, elongate, moderately protruding.</p><p><italic>Pronotum</italic> (Figs <xref ref-type="fig" rid="F5">48</xref>, <xref ref-type="fig" rid="F6">57</xref>). Slightly wider than long (<abbrev xmlns:xlink="http://www.w3.org/1999/xlink" xlink:title="pronotum width at the base" id="ABBRID0ECYAK" xlink:type="simple">bpw</abbrev>/<abbrev xmlns:xlink="http://www.w3.org/1999/xlink" xlink:title="pronotum length" id="ABBRID0EGYAK" xlink:type="simple">pl</abbrev> ♂: 1.17). Base 1.24 × as wide as apical margin (<abbrev xmlns:xlink="http://www.w3.org/1999/xlink" xlink:title="pronotum width at the base" id="ABBRID0EKYAK" xlink:type="simple">bpw</abbrev>/<abbrev xmlns:xlink="http://www.w3.org/1999/xlink" xlink:title="pronotum width at anterior margin" id="ABBRID0EOYAK" xlink:type="simple">apw</abbrev>); apical margin concave with weakly developed tubercles, only on apical angles tubercles distinct and protruding; in lateral view apical margin protruding towards head; basal margin slightly, but visibly, concave medially; basal angles, in dorsal view, lying clearly below middle part of basal margin. Medial tubercles weakly developed, obtuse; in lateral view slightly protruding above margin of pronotum. Width of medial constriction in relation to apical and basal margin in male: <abbrev xmlns:xlink="http://www.w3.org/1999/xlink" xlink:title="minimum pronotal width" id="ABBRID0ESYAK" xlink:type="simple">mpw</abbrev>/<abbrev xmlns:xlink="http://www.w3.org/1999/xlink" xlink:title="pronotum width at anterior margin" id="ABBRID0EWYAK" xlink:type="simple">apw</abbrev> = 0.59; <abbrev xmlns:xlink="http://www.w3.org/1999/xlink" xlink:title="minimum pronotal width" id="ABBRID0E1YAK" xlink:type="simple">mpw</abbrev>/<abbrev xmlns:xlink="http://www.w3.org/1999/xlink" xlink:title="pronotum width at the base" id="ABBRID0E5YAK" xlink:type="simple">bpw</abbrev> = 0. 48.</p><p><italic>Elytra</italic> (Figs <xref ref-type="fig" rid="F3">30</xref>, <xref ref-type="fig" rid="F4">39</xref>). Relatively short (<abbrev xmlns:xlink="http://www.w3.org/1999/xlink" xlink:title="elytra length" id="ABBRID0EOZAK" xlink:type="simple">el</abbrev>/<abbrev xmlns:xlink="http://www.w3.org/1999/xlink" xlink:title="width of elytral base" id="ABBRID0ESZAK" xlink:type="simple">bew</abbrev> ♂: 1.47); slightly narrowed behind humeral angles; posterior calli developed, protruding beyond outline of elytra in dorsal view. Surface with very rough sculpture; striae composed of subcircular, shallow punctures; surface bordering striae and intervals indistinct, especially on basal half in front of medial tubercles. Apically striae evanescent, only as shallow punctures. Medial tubercles distinct, lower than width at base. Scutellum slightly longer than wide.</p><p><italic>Abdomen</italic> (Figs <xref ref-type="fig" rid="F9">93</xref>, <xref ref-type="fig" rid="F10">107</xref>). Slightly longer than wide (<abbrev xmlns:xlink="http://www.w3.org/1999/xlink" xlink:title="abdomen length" id="ABBRID0EC1AK" xlink:type="simple">al</abbrev>/<abbrev xmlns:xlink="http://www.w3.org/1999/xlink" xlink:title="abdomen maximum width" id="ABBRID0EG1AK" xlink:type="simple">aw</abbrev> ♂: 1.06). Last ventrite 2.13 × wider than long (<abbrev xmlns:xlink="http://www.w3.org/1999/xlink" xlink:title="last ventrite maximum width" id="ABBRID0EK1AK" xlink:type="simple">lvw</abbrev>/<abbrev xmlns:xlink="http://www.w3.org/1999/xlink" xlink:title="last ventrite length" id="ABBRID0EO1AK" xlink:type="simple">lvl</abbrev>); apical margin sharp; medially on apical portion wide, shallow cavity. Pygidium with a specific shape; apically, in ventral view, with deep cavity.</p><p><italic>Male terminalia</italic> (Figs <xref ref-type="fig" rid="F10">100</xref>, <xref ref-type="fig" rid="F10">107</xref>, <xref ref-type="fig" rid="F11">114</xref> 121). Penis body distinctly longer than apodemes; base fully sclerotised; from base slightly dilated, maximum width before midlength; before two-thirds of length distinctly narrowed, then subparallel to widely rounded apex; distinctly curved in lateral view, upward before two-thirds of length. Internal sac without any visible structures or sclerites. Parameroid lobes and tegminal apodeme with similar length; divided beyond middle of length. Spiculum gastrale Y-shaped; hemisternites fused with base of spiculum. Hemisternites of sternite VIII elongate, clavate.</p><p><italic>Female</italic> – unknown</p><p><italic>Measurements</italic>. ♂: <abbrev xmlns:xlink="http://www.w3.org/1999/xlink" xlink:title="abdomen length" id="ABBRID0EK2AK" xlink:type="simple">al</abbrev> 3.40, <abbrev xmlns:xlink="http://www.w3.org/1999/xlink" xlink:title="pronotum width at anterior margin" id="ABBRID0EO2AK" xlink:type="simple">apw</abbrev> 1.70, <abbrev xmlns:xlink="http://www.w3.org/1999/xlink" xlink:title="width of rostrum apex" id="ABBRID0ES2AK" xlink:type="simple">arw</abbrev> 0.70, <abbrev xmlns:xlink="http://www.w3.org/1999/xlink" xlink:title="abdomen maximum width" id="ABBRID0EW2AK" xlink:type="simple">aw</abbrev> 3.20, <abbrev xmlns:xlink="http://www.w3.org/1999/xlink" xlink:title="width of elytral base" id="ABBRID0E12AK" xlink:type="simple">bew</abbrev> 3.80, <abbrev xmlns:xlink="http://www.w3.org/1999/xlink" xlink:title="pronotum width at the base" id="ABBRID0E52AK" xlink:type="simple">bpw</abbrev> 2.10, <abbrev xmlns:xlink="http://www.w3.org/1999/xlink" xlink:title="elytra length" id="ABBRID0EC3AK" xlink:type="simple">el</abbrev> 5.60, <abbrev xmlns:xlink="http://www.w3.org/1999/xlink" xlink:title="eye length" id="ABBRID0EG3AK" xlink:type="simple">eyl</abbrev> 0.50, <abbrev xmlns:xlink="http://www.w3.org/1999/xlink" xlink:title="minimum frons width" id="ABBRID0EK3AK" xlink:type="simple">frw</abbrev> 0.55, <abbrev xmlns:xlink="http://www.w3.org/1999/xlink" xlink:title="head length" id="ABBRID0EO3AK" xlink:type="simple">hl</abbrev> 1.20, <abbrev xmlns:xlink="http://www.w3.org/1999/xlink" xlink:title="head width" id="ABBRID0ES3AK" xlink:type="simple">hw</abbrev> 1.10, <abbrev xmlns:xlink="http://www.w3.org/1999/xlink" xlink:title="length of body exclusive of rostrum" id="ABBRID0EW3AK" xlink:type="simple">lb</abbrev> 8.50, <abbrev xmlns:xlink="http://www.w3.org/1999/xlink" xlink:title="last ventrite length" id="ABBRID0E13AK" xlink:type="simple">lvl</abbrev> 0.80, <abbrev xmlns:xlink="http://www.w3.org/1999/xlink" xlink:title="last ventrite maximum width" id="ABBRID0E53AK" xlink:type="simple">lvw</abbrev> 1.70, <abbrev xmlns:xlink="http://www.w3.org/1999/xlink" xlink:title="minimum pronotal width" id="ABBRID0EC4AK" xlink:type="simple">mpw</abbrev> 1.00, <abbrev xmlns:xlink="http://www.w3.org/1999/xlink" xlink:title="pronotum length" id="ABBRID0EG4AK" xlink:type="simple">pl</abbrev> 1.80, <abbrev xmlns:xlink="http://www.w3.org/1999/xlink" xlink:title="rostrum length" id="ABBRID0EK4AK" xlink:type="simple">rl</abbrev> 2.00, <abbrev xmlns:xlink="http://www.w3.org/1999/xlink" xlink:title="antennal scape length" id="ABBRID0EO4AK" xlink:type="simple">scl</abbrev> 1.50.</p></tp:treatment-sec><tp:treatment-sec sec-type="type material" id="SECID0ES4AK"><title>Type material.</title><p>Holotype, ♂ (here designated) – New Caledonia (N); <named-content xmlns:xlink="http://www.w3.org/1999/xlink" content-type="dwc:verbatimCoordinates" xlink:type="simple"><named-content content-type="geo-json" specific-use="{&#34;type&#34;:&#34;Point&#34;,&#34;coordinates&#34;:[164.527889,-20.400083]}" id="NCID0E24AK" xlink:type="simple">20°24'00.3"S, 164°31'40.4"E</named-content></named-content>; Mt. Mandjélla 700–780 m; montane rainforest; 20.11.2008, leg. M. Wanat. (<named-content xmlns:xlink="http://www.w3.org/1999/xlink" content-type="dwc:institutional_code" xlink:type="simple">MNHN</named-content>).</p></tp:treatment-sec><tp:treatment-sec sec-type="etymology" id="SECID0EI5AK"><title>Etymology.</title><p>This epithet is derived from the Latin adjective “<italic><tp:taxon-name><tp:taxon-name-part taxon-name-part-type="genus" reg="Callistomorphus"/><tp:taxon-name-part taxon-name-part-type="species" reg="turbidus">turbidus</tp:taxon-name-part></tp:taxon-name></italic>” (confused, impatient) and refers to my feelings after I wasted too much time trying to create any suitable name for this creature.</p></tp:treatment-sec><tp:treatment-sec sec-type="remarks" id="SECID0EY5AK"><title>Remarks.</title><p>By the short, distinctly curved rostrum, small size and very characteristic male terminalia (unique form of pygidium, strongly upwardly-directed penis body in lateral view), this species is easy to distinguish within the genus. A female is unknown but may be easily to distinguished based on the description presented above.</p><fig id="F14" position="float" orientation="portrait"><label>Figure 145.</label><caption><p>Distribution maps of New Caledonian species of <italic><tp:taxon-name><tp:taxon-name-part taxon-name-part-type="genus" reg="Callistomorphus">Callistomorphus</tp:taxon-name-part></tp:taxon-name></italic>: <bold>a</bold><italic><tp:taxon-name><tp:taxon-name-part taxon-name-part-type="genus" reg="Callistomorphus">C.</tp:taxon-name-part><tp:taxon-name-part taxon-name-part-type="species" reg="farinosus">farinosus</tp:taxon-name-part></tp:taxon-name></italic> Perr. <bold>b</bold><italic><tp:taxon-name><tp:taxon-name-part taxon-name-part-type="genus" reg="Callistomorphus">C.</tp:taxon-name-part><tp:taxon-name-part taxon-name-part-type="species" reg="fundatus">fundatus</tp:taxon-name-part></tp:taxon-name></italic> sp. n. <bold>c</bold><italic><tp:taxon-name><tp:taxon-name-part taxon-name-part-type="genus" reg="Callistomorphus">C.</tp:taxon-name-part><tp:taxon-name-part taxon-name-part-type="species" reg="gibbus">gibbus</tp:taxon-name-part></tp:taxon-name></italic> sp. n. <bold>d</bold><italic><tp:taxon-name><tp:taxon-name-part taxon-name-part-type="genus" reg="Callistomorphus">C.</tp:taxon-name-part><tp:taxon-name-part taxon-name-part-type="species" reg="malleus">malleus</tp:taxon-name-part></tp:taxon-name></italic> sp. n. <bold>e</bold><italic><tp:taxon-name><tp:taxon-name-part taxon-name-part-type="genus" reg="Callistomorphus">C.</tp:taxon-name-part><tp:taxon-name-part taxon-name-part-type="species" reg="minimus">minimus</tp:taxon-name-part></tp:taxon-name></italic> sp. n. <bold>f</bold><italic><tp:taxon-name><tp:taxon-name-part taxon-name-part-type="genus" reg="Callistomorphus">C.</tp:taxon-name-part><tp:taxon-name-part taxon-name-part-type="species" reg="rutai">rutai</tp:taxon-name-part></tp:taxon-name></italic> sp. n. <bold>g</bold><italic><tp:taxon-name><tp:taxon-name-part taxon-name-part-type="genus" reg="Callistomorphus">C.</tp:taxon-name-part><tp:taxon-name-part taxon-name-part-type="species" reg="szoltysi">szoltysi</tp:taxon-name-part></tp:taxon-name></italic> sp. n. <bold>h</bold><italic><tp:taxon-name><tp:taxon-name-part taxon-name-part-type="genus" reg="Callistomorphus">C.</tp:taxon-name-part><tp:taxon-name-part taxon-name-part-type="species" reg="torosus">torosus</tp:taxon-name-part></tp:taxon-name></italic> sp. n. <bold>i</bold><italic><tp:taxon-name><tp:taxon-name-part taxon-name-part-type="genus" reg="Callistomorphus">C.</tp:taxon-name-part><tp:taxon-name-part taxon-name-part-type="species" reg="turbidus">turbidus</tp:taxon-name-part></tp:taxon-name></italic> sp. n.</p></caption><graphic xmlns:xlink="http://www.w3.org/1999/xlink" xlink:href="zookeys-821-045-g014.jpg" position="float" orientation="portrait" xlink:type="simple" id="oo_261039.jpg"/></fig></tp:treatment-sec><tp:treatment-sec><!--Section generated to contain objects referenced in tp:taxon-treatment.--><fig id="F1" position="float" orientation="portrait"><label>Figures 1–12.</label><caption><p>General morphology of <italic><tp:taxon-name><tp:taxon-name-part taxon-name-part-type="genus" reg="Callistomorphus">Callistomorphus</tp:taxon-name-part></tp:taxon-name></italic>: <bold>1</bold><italic><tp:taxon-name><tp:taxon-name-part taxon-name-part-type="genus" reg="Callistomorphus">C.</tp:taxon-name-part><tp:taxon-name-part taxon-name-part-type="species" reg="farinosus">farinosus</tp:taxon-name-part></tp:taxon-name></italic> Perr., head and rostrum, dorsal view <bold>2</bold><italic><tp:taxon-name><tp:taxon-name-part taxon-name-part-type="genus" reg="Callistomorphus">C.</tp:taxon-name-part><tp:taxon-name-part taxon-name-part-type="species" reg="malleus">malleus</tp:taxon-name-part></tp:taxon-name></italic> sp. n., head and rostrum ventral view <bold>3</bold><italic><tp:taxon-name><tp:taxon-name-part taxon-name-part-type="genus" reg="Callistomorphus">C.</tp:taxon-name-part><tp:taxon-name-part taxon-name-part-type="species" reg="fundatus">fundatus</tp:taxon-name-part></tp:taxon-name></italic> sp. n., ventral view of eye with magnification of setae between ommatidia (<bold>a</bold><italic><tp:taxon-name><tp:taxon-name-part taxon-name-part-type="genus" reg="Callistomorphus">C.</tp:taxon-name-part><tp:taxon-name-part taxon-name-part-type="species" reg="fundatus">fundatus</tp:taxon-name-part></tp:taxon-name></italic> sp. n., <bold>b</bold><italic><tp:taxon-name><tp:taxon-name-part taxon-name-part-type="genus" reg="Callistomorphus">C.</tp:taxon-name-part><tp:taxon-name-part taxon-name-part-type="species" reg="gibbus">gibbus</tp:taxon-name-part></tp:taxon-name></italic> sp. n.) <bold>4</bold><italic><tp:taxon-name><tp:taxon-name-part taxon-name-part-type="genus" reg="Callistomorphus">C.</tp:taxon-name-part><tp:taxon-name-part taxon-name-part-type="species" reg="farinosus">farinosus</tp:taxon-name-part></tp:taxon-name></italic> Perr., apical part of rostrum with antennal insertion, dorsal view <bold>5</bold><italic><tp:taxon-name><tp:taxon-name-part taxon-name-part-type="genus" reg="Callistomorphus">C.</tp:taxon-name-part><tp:taxon-name-part taxon-name-part-type="species" reg="turbidus">turbidus</tp:taxon-name-part></tp:taxon-name></italic> sp. n., mouth parts <bold>6</bold><italic><tp:taxon-name><tp:taxon-name-part taxon-name-part-type="genus" reg="Callistomorphus">C.</tp:taxon-name-part><tp:taxon-name-part taxon-name-part-type="species" reg="gibbus">gibbus</tp:taxon-name-part></tp:taxon-name></italic> sp. n., head and pronotum, frontodorsal view; a medial tubercles on pronotum, b thickened front “wall” of pronotum (greened) <bold>7</bold><italic><tp:taxon-name><tp:taxon-name-part taxon-name-part-type="genus" reg="Callistomorphus">C.</tp:taxon-name-part><tp:taxon-name-part taxon-name-part-type="species" reg="rutai">rutai</tp:taxon-name-part></tp:taxon-name></italic> sp. n., fore coxae <bold>8</bold><italic><tp:taxon-name><tp:taxon-name-part taxon-name-part-type="genus" reg="Callistomorphus">C.</tp:taxon-name-part><tp:taxon-name-part taxon-name-part-type="species" reg="gibbus">gibbus</tp:taxon-name-part></tp:taxon-name></italic> sp. n., hind femur, dorsal view <bold>9</bold><italic><tp:taxon-name><tp:taxon-name-part taxon-name-part-type="genus" reg="Callistomorphus">C.</tp:taxon-name-part><tp:taxon-name-part taxon-name-part-type="species" reg="fundatus">fundatus</tp:taxon-name-part></tp:taxon-name></italic> sp. n., abdomen <bold>a</bold><italic><tp:taxon-name><tp:taxon-name-part taxon-name-part-type="genus" reg="Callistomorphus">C.</tp:taxon-name-part><tp:taxon-name-part taxon-name-part-type="species" reg="torosus">torosus</tp:taxon-name-part></tp:taxon-name></italic> sp. n. <bold>b</bold><italic><tp:taxon-name><tp:taxon-name-part taxon-name-part-type="genus" reg="Callistomorphus">C.</tp:taxon-name-part><tp:taxon-name-part taxon-name-part-type="species" reg="fundatus">fundatus</tp:taxon-name-part></tp:taxon-name></italic> sp. n., apical setae on last ventrite <bold>10</bold><italic><tp:taxon-name><tp:taxon-name-part taxon-name-part-type="genus" reg="Callistomorphus">C.</tp:taxon-name-part><tp:taxon-name-part taxon-name-part-type="species" reg="malleus">malleus</tp:taxon-name-part></tp:taxon-name></italic> sp. n., hind leg, lateral view <bold>11</bold><italic><tp:taxon-name><tp:taxon-name-part taxon-name-part-type="genus" reg="Callistomorphus">C.</tp:taxon-name-part><tp:taxon-name-part taxon-name-part-type="species" reg="turbidus">turbidus</tp:taxon-name-part></tp:taxon-name></italic> sp. n., hind tarsus <bold>12</bold><italic><tp:taxon-name><tp:taxon-name-part taxon-name-part-type="genus" reg="Callistomorphus">C.</tp:taxon-name-part><tp:taxon-name-part taxon-name-part-type="species" reg="rutai">rutai</tp:taxon-name-part></tp:taxon-name></italic> sp. n., tarsal claws.</p></caption><graphic xmlns:xlink="http://www.w3.org/1999/xlink" xlink:href="zookeys-821-045-g001.jpg" position="float" orientation="portrait" xlink:type="simple" id="oo_261025.jpg"/></fig><fig id="F2" position="float" orientation="portrait"><label>Figures 13–21.</label><caption><p>Dorsal habitus colour photographs of New Caledonian species from the genus <italic><tp:taxon-name><tp:taxon-name-part taxon-name-part-type="genus" reg="Callistomorphus">Callistomorphus</tp:taxon-name-part></tp:taxon-name></italic>: <bold>13</bold><italic><tp:taxon-name><tp:taxon-name-part taxon-name-part-type="genus" reg="Callistomorphus">C.</tp:taxon-name-part><tp:taxon-name-part taxon-name-part-type="species" reg="farinosus">farinosus</tp:taxon-name-part></tp:taxon-name></italic> Perr., lectotype, female with original labels <bold>14</bold><italic><tp:taxon-name><tp:taxon-name-part taxon-name-part-type="genus" reg="Callistomorphus">C.</tp:taxon-name-part><tp:taxon-name-part taxon-name-part-type="species" reg="fundatus">fundatus</tp:taxon-name-part></tp:taxon-name></italic> sp. n., male, holotype <bold>15</bold><italic><tp:taxon-name><tp:taxon-name-part taxon-name-part-type="genus" reg="Callistomorphus">C.</tp:taxon-name-part><tp:taxon-name-part taxon-name-part-type="species" reg="gibbus">gibbus</tp:taxon-name-part></tp:taxon-name></italic> sp. n., holotype, male <bold>16</bold><italic><tp:taxon-name><tp:taxon-name-part taxon-name-part-type="genus" reg="Callistomorphus">C.</tp:taxon-name-part><tp:taxon-name-part taxon-name-part-type="species" reg="malleus">malleus</tp:taxon-name-part></tp:taxon-name></italic> sp. n., paratype, female <bold>17</bold><italic><tp:taxon-name><tp:taxon-name-part taxon-name-part-type="genus" reg="Callistomorphus">C.</tp:taxon-name-part><tp:taxon-name-part taxon-name-part-type="species" reg="minimus">minimus</tp:taxon-name-part></tp:taxon-name></italic> sp. n., holotype, female <bold>18</bold><italic><tp:taxon-name><tp:taxon-name-part taxon-name-part-type="genus" reg="Callistomorphus">C.</tp:taxon-name-part><tp:taxon-name-part taxon-name-part-type="species" reg="rutai">rutai</tp:taxon-name-part></tp:taxon-name></italic> sp. n., holotype, male <bold>19</bold><italic><tp:taxon-name><tp:taxon-name-part taxon-name-part-type="genus" reg="Callistomorphus">C.</tp:taxon-name-part><tp:taxon-name-part taxon-name-part-type="species" reg="szoltysi">szoltysi</tp:taxon-name-part></tp:taxon-name></italic> sp. n., holotype, female <bold>20</bold><italic><tp:taxon-name><tp:taxon-name-part taxon-name-part-type="genus" reg="Callistomorphus">C.</tp:taxon-name-part><tp:taxon-name-part taxon-name-part-type="species" reg="torosus">torosus</tp:taxon-name-part></tp:taxon-name></italic> sp. n., paratype, female <bold>21</bold><italic><tp:taxon-name><tp:taxon-name-part taxon-name-part-type="genus" reg="Callistomorphus">C.</tp:taxon-name-part><tp:taxon-name-part taxon-name-part-type="species" reg="turbidus">turbidus</tp:taxon-name-part></tp:taxon-name></italic> sp. n., holotype, male. Scale bar = 5 mm.</p></caption><graphic xmlns:xlink="http://www.w3.org/1999/xlink" xlink:href="zookeys-821-045-g002.jpg" position="float" orientation="portrait" xlink:type="simple" id="oo_261026.jpg"/></fig><fig id="F3" position="float" orientation="portrait"><label>Figures 22–30.</label><caption><p>Elytra, dorsal view: <bold>22</bold><italic><tp:taxon-name><tp:taxon-name-part taxon-name-part-type="genus" reg="Callistomorphus">C.</tp:taxon-name-part><tp:taxon-name-part taxon-name-part-type="species" reg="farinosus">farinosus</tp:taxon-name-part></tp:taxon-name></italic> Perr. <bold>23</bold><italic><tp:taxon-name><tp:taxon-name-part taxon-name-part-type="genus" reg="Callistomorphus">C.</tp:taxon-name-part><tp:taxon-name-part taxon-name-part-type="species" reg="fundatus">fundatus</tp:taxon-name-part></tp:taxon-name></italic> sp. n. <bold>24</bold><italic><tp:taxon-name><tp:taxon-name-part taxon-name-part-type="genus" reg="Callistomorphus">C.</tp:taxon-name-part><tp:taxon-name-part taxon-name-part-type="species" reg="gibbus">gibbus</tp:taxon-name-part></tp:taxon-name></italic> sp. n. <bold>25</bold><italic><tp:taxon-name><tp:taxon-name-part taxon-name-part-type="genus" reg="Callistomorphus">C.</tp:taxon-name-part><tp:taxon-name-part taxon-name-part-type="species" reg="malleus">malleus</tp:taxon-name-part></tp:taxon-name></italic> sp. n. <bold>26</bold><italic><tp:taxon-name><tp:taxon-name-part taxon-name-part-type="genus" reg="Callistomorphus">C.</tp:taxon-name-part><tp:taxon-name-part taxon-name-part-type="species" reg="minimus">minimus</tp:taxon-name-part></tp:taxon-name></italic> sp. n. <bold>27</bold><italic><tp:taxon-name><tp:taxon-name-part taxon-name-part-type="genus" reg="Callistomorphus">C.</tp:taxon-name-part><tp:taxon-name-part taxon-name-part-type="species" reg="rutai">rutai</tp:taxon-name-part></tp:taxon-name></italic> sp. n. <bold>28</bold><italic><tp:taxon-name><tp:taxon-name-part taxon-name-part-type="genus" reg="Callistomorphus">C.</tp:taxon-name-part><tp:taxon-name-part taxon-name-part-type="species" reg="szoltysi">szoltysi</tp:taxon-name-part></tp:taxon-name></italic> sp. n. <bold>29</bold><italic><tp:taxon-name><tp:taxon-name-part taxon-name-part-type="genus" reg="Callistomorphus">C.</tp:taxon-name-part><tp:taxon-name-part taxon-name-part-type="species" reg="torosus">torosus</tp:taxon-name-part></tp:taxon-name></italic> sp. n. <bold>30</bold><italic><tp:taxon-name><tp:taxon-name-part taxon-name-part-type="genus" reg="Callistomorphus">C.</tp:taxon-name-part><tp:taxon-name-part taxon-name-part-type="species" reg="turbidus">turbidus</tp:taxon-name-part></tp:taxon-name></italic> sp. n.</p></caption><graphic xmlns:xlink="http://www.w3.org/1999/xlink" xlink:href="zookeys-821-045-g003.jpg" position="float" orientation="portrait" xlink:type="simple" id="oo_261027.jpg"/></fig><fig id="F4" position="float" orientation="portrait"><label>Figures 31–39.</label><caption><p>Elytra, lateral view: <bold>31</bold><italic><tp:taxon-name><tp:taxon-name-part taxon-name-part-type="genus" reg="Callistomorphus">C.</tp:taxon-name-part><tp:taxon-name-part taxon-name-part-type="species" reg="farinosus">farinosus</tp:taxon-name-part></tp:taxon-name></italic> Perr. <bold>32</bold><italic><tp:taxon-name><tp:taxon-name-part taxon-name-part-type="genus" reg="Callistomorphus">C.</tp:taxon-name-part><tp:taxon-name-part taxon-name-part-type="species" reg="fundatus">fundatus</tp:taxon-name-part></tp:taxon-name></italic> sp. n. <bold>33</bold><italic><tp:taxon-name><tp:taxon-name-part taxon-name-part-type="genus" reg="Callistomorphus">C.</tp:taxon-name-part><tp:taxon-name-part taxon-name-part-type="species" reg="gibbus">gibbus</tp:taxon-name-part></tp:taxon-name></italic> sp. n. <bold>34</bold><italic><tp:taxon-name><tp:taxon-name-part taxon-name-part-type="genus" reg="Callistomorphus">C.</tp:taxon-name-part><tp:taxon-name-part taxon-name-part-type="species" reg="malleus">malleus</tp:taxon-name-part></tp:taxon-name></italic> sp. n. <bold>35</bold><italic><tp:taxon-name><tp:taxon-name-part taxon-name-part-type="genus" reg="Callistomorphus">C.</tp:taxon-name-part><tp:taxon-name-part taxon-name-part-type="species" reg="minimus">minimus</tp:taxon-name-part></tp:taxon-name></italic> sp. n. <bold>36</bold><italic><tp:taxon-name><tp:taxon-name-part taxon-name-part-type="genus" reg="Callistomorphus">C.</tp:taxon-name-part><tp:taxon-name-part taxon-name-part-type="species" reg="rutai">rutai</tp:taxon-name-part></tp:taxon-name></italic> sp. n. <bold>37</bold><italic><tp:taxon-name><tp:taxon-name-part taxon-name-part-type="genus" reg="Callistomorphus">C.</tp:taxon-name-part><tp:taxon-name-part taxon-name-part-type="species" reg="szoltysi">szoltysi</tp:taxon-name-part></tp:taxon-name></italic> sp. n. <bold>38</bold><italic><tp:taxon-name><tp:taxon-name-part taxon-name-part-type="genus" reg="Callistomorphus">C.</tp:taxon-name-part><tp:taxon-name-part taxon-name-part-type="species" reg="torosus">torosus</tp:taxon-name-part></tp:taxon-name></italic> sp. n. <bold>39</bold><italic><tp:taxon-name><tp:taxon-name-part taxon-name-part-type="genus" reg="Callistomorphus">C.</tp:taxon-name-part><tp:taxon-name-part taxon-name-part-type="species" reg="turbidus">turbidus</tp:taxon-name-part></tp:taxon-name></italic> sp. n.</p></caption><graphic xmlns:xlink="http://www.w3.org/1999/xlink" xlink:href="zookeys-821-045-g004.jpg" position="float" orientation="portrait" xlink:type="simple" id="oo_261028.jpg"/></fig><fig id="F5" position="float" orientation="portrait"><label>Figures 40–48.</label><caption><p>Pronotum, dorsal view: <bold>40</bold><italic><tp:taxon-name><tp:taxon-name-part taxon-name-part-type="genus" reg="Callistomorphus">C.</tp:taxon-name-part><tp:taxon-name-part taxon-name-part-type="species" reg="farinosus">farinosus</tp:taxon-name-part></tp:taxon-name></italic> Perr. <bold>41</bold><italic><tp:taxon-name><tp:taxon-name-part taxon-name-part-type="genus" reg="Callistomorphus">C.</tp:taxon-name-part><tp:taxon-name-part taxon-name-part-type="species" reg="fundatus">fundatus</tp:taxon-name-part></tp:taxon-name></italic> sp. n. <bold>42</bold><italic><tp:taxon-name><tp:taxon-name-part taxon-name-part-type="genus" reg="Callistomorphus">C.</tp:taxon-name-part><tp:taxon-name-part taxon-name-part-type="species" reg="gibbus">gibbus</tp:taxon-name-part></tp:taxon-name></italic> sp. n. <bold>43</bold><italic><tp:taxon-name><tp:taxon-name-part taxon-name-part-type="genus" reg="Callistomorphus">C.</tp:taxon-name-part><tp:taxon-name-part taxon-name-part-type="species" reg="malleus">malleus</tp:taxon-name-part></tp:taxon-name></italic> sp. n. <bold>44</bold><italic><tp:taxon-name><tp:taxon-name-part taxon-name-part-type="genus" reg="Callistomorphus">C.</tp:taxon-name-part><tp:taxon-name-part taxon-name-part-type="species" reg="minimus">minimus</tp:taxon-name-part></tp:taxon-name></italic> sp. n.; <bold>45</bold><italic><tp:taxon-name><tp:taxon-name-part taxon-name-part-type="genus" reg="Callistomorphus">C.</tp:taxon-name-part><tp:taxon-name-part taxon-name-part-type="species" reg="rutai">rutai</tp:taxon-name-part></tp:taxon-name></italic> sp. n. <bold>46</bold> – <italic><tp:taxon-name><tp:taxon-name-part taxon-name-part-type="genus" reg="Callistomorphus">C.</tp:taxon-name-part><tp:taxon-name-part taxon-name-part-type="species" reg="szoltysi">szoltysi</tp:taxon-name-part></tp:taxon-name></italic> sp. n. <bold>47</bold><italic><tp:taxon-name><tp:taxon-name-part taxon-name-part-type="genus" reg="Callistomorphus">C.</tp:taxon-name-part><tp:taxon-name-part taxon-name-part-type="species" reg="torosus">torosus</tp:taxon-name-part></tp:taxon-name></italic> sp. n. <bold>48</bold><italic><tp:taxon-name><tp:taxon-name-part taxon-name-part-type="genus" reg="Callistomorphus">C.</tp:taxon-name-part><tp:taxon-name-part taxon-name-part-type="species" reg="turbidus">turbidus</tp:taxon-name-part></tp:taxon-name></italic> sp. n.</p></caption><graphic xmlns:xlink="http://www.w3.org/1999/xlink" xlink:href="zookeys-821-045-g005.jpg" position="float" orientation="portrait" xlink:type="simple" id="oo_261029.jpg"/></fig><fig id="F6" position="float" orientation="portrait"><label>Figures 49–57.</label><caption><p>Pronotum, lateral view: <bold>49</bold><italic><tp:taxon-name><tp:taxon-name-part taxon-name-part-type="genus" reg="Callistomorphus">C.</tp:taxon-name-part><tp:taxon-name-part taxon-name-part-type="species" reg="farinosus">farinosus</tp:taxon-name-part></tp:taxon-name></italic> Perr. <bold>50</bold><italic><tp:taxon-name><tp:taxon-name-part taxon-name-part-type="genus" reg="Callistomorphus">C.</tp:taxon-name-part><tp:taxon-name-part taxon-name-part-type="species" reg="fundatus">fundatus</tp:taxon-name-part></tp:taxon-name></italic> sp. n. <bold>51</bold><italic><tp:taxon-name><tp:taxon-name-part taxon-name-part-type="genus" reg="Callistomorphus">C.</tp:taxon-name-part><tp:taxon-name-part taxon-name-part-type="species" reg="gibbus">gibbus</tp:taxon-name-part></tp:taxon-name></italic> sp. n. <bold>52</bold><italic><tp:taxon-name><tp:taxon-name-part taxon-name-part-type="genus" reg="Callistomorphus">C.</tp:taxon-name-part><tp:taxon-name-part taxon-name-part-type="species" reg="malleus">malleus</tp:taxon-name-part></tp:taxon-name></italic> sp. n. <bold>53</bold><italic><tp:taxon-name><tp:taxon-name-part taxon-name-part-type="genus" reg="Callistomorphus">C.</tp:taxon-name-part><tp:taxon-name-part taxon-name-part-type="species" reg="minimus">minimus</tp:taxon-name-part></tp:taxon-name></italic> sp. n. <bold>54</bold><italic><tp:taxon-name><tp:taxon-name-part taxon-name-part-type="genus" reg="Callistomorphus">C.</tp:taxon-name-part><tp:taxon-name-part taxon-name-part-type="species" reg="rutai">rutai</tp:taxon-name-part></tp:taxon-name></italic> sp. n. <bold>55</bold><italic><tp:taxon-name><tp:taxon-name-part taxon-name-part-type="genus" reg="Callistomorphus">C.</tp:taxon-name-part><tp:taxon-name-part taxon-name-part-type="species" reg="szoltysi">szoltysi</tp:taxon-name-part></tp:taxon-name></italic> sp. n. <bold>56</bold><italic><tp:taxon-name><tp:taxon-name-part taxon-name-part-type="genus" reg="Callistomorphus">C.</tp:taxon-name-part><tp:taxon-name-part taxon-name-part-type="species" reg="torosus">torosus</tp:taxon-name-part></tp:taxon-name></italic> sp. n. <bold>57</bold><italic><tp:taxon-name><tp:taxon-name-part taxon-name-part-type="genus" reg="Callistomorphus">C.</tp:taxon-name-part><tp:taxon-name-part taxon-name-part-type="species" reg="turbidus">turbidus</tp:taxon-name-part></tp:taxon-name></italic> sp. n.</p></caption><graphic xmlns:xlink="http://www.w3.org/1999/xlink" xlink:href="zookeys-821-045-g006.jpg" position="float" orientation="portrait" xlink:type="simple" id="oo_261030.jpg"/></fig><fig id="F7" position="float" orientation="portrait"><label>Figures 58–66.</label><caption><p>Head and rostrum, lateral view: <bold>58</bold><italic><tp:taxon-name><tp:taxon-name-part taxon-name-part-type="genus" reg="Callistomorphus">C.</tp:taxon-name-part><tp:taxon-name-part taxon-name-part-type="species" reg="farinosus">farinosus</tp:taxon-name-part></tp:taxon-name></italic> Perr. <bold>59</bold><italic><tp:taxon-name><tp:taxon-name-part taxon-name-part-type="genus" reg="Callistomorphus">C.</tp:taxon-name-part><tp:taxon-name-part taxon-name-part-type="species" reg="fundatus">fundatus</tp:taxon-name-part></tp:taxon-name></italic> sp. n. <bold>60</bold><italic><tp:taxon-name><tp:taxon-name-part taxon-name-part-type="genus" reg="Callistomorphus">C.</tp:taxon-name-part><tp:taxon-name-part taxon-name-part-type="species" reg="gibbus">gibbus</tp:taxon-name-part></tp:taxon-name></italic> sp. n. <bold>61</bold><italic><tp:taxon-name><tp:taxon-name-part taxon-name-part-type="genus" reg="Callistomorphus">C.</tp:taxon-name-part><tp:taxon-name-part taxon-name-part-type="species" reg="malleus">malleus</tp:taxon-name-part></tp:taxon-name></italic> sp. n. <bold>62</bold><italic><tp:taxon-name><tp:taxon-name-part taxon-name-part-type="genus" reg="Callistomorphus">C.</tp:taxon-name-part><tp:taxon-name-part taxon-name-part-type="species" reg="minimus">minimus</tp:taxon-name-part></tp:taxon-name></italic> sp. n. <bold>63</bold><italic><tp:taxon-name><tp:taxon-name-part taxon-name-part-type="genus" reg="Callistomorphus">C.</tp:taxon-name-part><tp:taxon-name-part taxon-name-part-type="species" reg="rutai">rutai</tp:taxon-name-part></tp:taxon-name></italic> sp. n. <bold>64</bold><italic><tp:taxon-name><tp:taxon-name-part taxon-name-part-type="genus" reg="Callistomorphus">C.</tp:taxon-name-part><tp:taxon-name-part taxon-name-part-type="species" reg="szoltysi">szoltysi</tp:taxon-name-part></tp:taxon-name></italic> sp. n. <bold>65</bold> – <italic><tp:taxon-name><tp:taxon-name-part taxon-name-part-type="genus" reg="Callistomorphus">C.</tp:taxon-name-part><tp:taxon-name-part taxon-name-part-type="species" reg="torosus">torosus</tp:taxon-name-part></tp:taxon-name></italic> sp. n. <bold>66</bold> – <italic><tp:taxon-name><tp:taxon-name-part taxon-name-part-type="genus" reg="Callistomorphus">C.</tp:taxon-name-part><tp:taxon-name-part taxon-name-part-type="species" reg="turbidus">turbidus</tp:taxon-name-part></tp:taxon-name></italic> sp. n.</p></caption><graphic xmlns:xlink="http://www.w3.org/1999/xlink" xlink:href="zookeys-821-045-g007.jpg" position="float" orientation="portrait" xlink:type="simple" id="oo_261031.jpg"/></fig><fig id="F8" position="float" orientation="portrait"><label>Figures 67–75.</label><caption><p>Antennae: <bold>67</bold><italic><tp:taxon-name><tp:taxon-name-part taxon-name-part-type="genus" reg="Callistomorphus">C.</tp:taxon-name-part><tp:taxon-name-part taxon-name-part-type="species" reg="farinosus">farinosus</tp:taxon-name-part></tp:taxon-name></italic> Perr. <bold>68</bold><italic><tp:taxon-name><tp:taxon-name-part taxon-name-part-type="genus" reg="Callistomorphus">C.</tp:taxon-name-part><tp:taxon-name-part taxon-name-part-type="species" reg="fundatus">fundatus</tp:taxon-name-part></tp:taxon-name></italic> sp. n. <bold>69</bold><italic><tp:taxon-name><tp:taxon-name-part taxon-name-part-type="genus" reg="Callistomorphus">C.</tp:taxon-name-part><tp:taxon-name-part taxon-name-part-type="species" reg="gibbus">gibbus</tp:taxon-name-part></tp:taxon-name></italic> sp. n. <bold>70</bold><italic><tp:taxon-name><tp:taxon-name-part taxon-name-part-type="genus" reg="Callistomorphus">C.</tp:taxon-name-part><tp:taxon-name-part taxon-name-part-type="species" reg="malleus">malleus</tp:taxon-name-part></tp:taxon-name></italic> sp. n. <bold>71</bold><italic><tp:taxon-name><tp:taxon-name-part taxon-name-part-type="genus" reg="Callistomorphus">C.</tp:taxon-name-part><tp:taxon-name-part taxon-name-part-type="species" reg="minimus">minimus</tp:taxon-name-part></tp:taxon-name></italic> sp. n. <bold>72</bold><italic><tp:taxon-name><tp:taxon-name-part taxon-name-part-type="genus" reg="Callistomorphus">C.</tp:taxon-name-part><tp:taxon-name-part taxon-name-part-type="species" reg="rutai">rutai</tp:taxon-name-part></tp:taxon-name></italic> sp. n. <bold>73</bold><italic><tp:taxon-name><tp:taxon-name-part taxon-name-part-type="genus" reg="Callistomorphus">C.</tp:taxon-name-part><tp:taxon-name-part taxon-name-part-type="species" reg="szoltysi">szoltysi</tp:taxon-name-part></tp:taxon-name></italic> sp. n. <bold>74</bold><italic><tp:taxon-name><tp:taxon-name-part taxon-name-part-type="genus" reg="Callistomorphus">C.</tp:taxon-name-part><tp:taxon-name-part taxon-name-part-type="species" reg="torosus">torosus</tp:taxon-name-part></tp:taxon-name></italic> sp. n. <bold>75</bold><italic><tp:taxon-name><tp:taxon-name-part taxon-name-part-type="genus" reg="Callistomorphus">C.</tp:taxon-name-part><tp:taxon-name-part taxon-name-part-type="species" reg="turbidus">turbidus</tp:taxon-name-part></tp:taxon-name></italic> sp. n.</p></caption><graphic xmlns:xlink="http://www.w3.org/1999/xlink" xlink:href="zookeys-821-045-g008.jpg" position="float" orientation="portrait" xlink:type="simple" id="oo_261032.jpg"/></fig><fig id="F9" position="float" orientation="portrait"><label>Figures 76–93.</label><caption><p>Outline of the eye, dorsal view: <bold>76</bold><italic><tp:taxon-name><tp:taxon-name-part taxon-name-part-type="genus" reg="Callistomorphus">C.</tp:taxon-name-part><tp:taxon-name-part taxon-name-part-type="species" reg="farinosus">farinosus</tp:taxon-name-part></tp:taxon-name></italic> Perr., male <bold>77</bold><italic><tp:taxon-name><tp:taxon-name-part taxon-name-part-type="genus" reg="Callistomorphus">C.</tp:taxon-name-part><tp:taxon-name-part taxon-name-part-type="species" reg="fundatus">fundatus</tp:taxon-name-part></tp:taxon-name></italic> sp. n., male <bold>78</bold><italic><tp:taxon-name><tp:taxon-name-part taxon-name-part-type="genus" reg="Callistomorphus">C.</tp:taxon-name-part><tp:taxon-name-part taxon-name-part-type="species" reg="gibbus">gibbus</tp:taxon-name-part></tp:taxon-name></italic> sp. n. <bold>79</bold><italic><tp:taxon-name><tp:taxon-name-part taxon-name-part-type="genus" reg="Callistomorphus">C.</tp:taxon-name-part><tp:taxon-name-part taxon-name-part-type="species" reg="malleus">malleus</tp:taxon-name-part></tp:taxon-name></italic> sp. n. <bold>80</bold><italic><tp:taxon-name><tp:taxon-name-part taxon-name-part-type="genus" reg="Callistomorphus">C.</tp:taxon-name-part><tp:taxon-name-part taxon-name-part-type="species" reg="minimus">minimus</tp:taxon-name-part></tp:taxon-name></italic> sp. n. <bold>81</bold><italic><tp:taxon-name><tp:taxon-name-part taxon-name-part-type="genus" reg="Callistomorphus">C.</tp:taxon-name-part><tp:taxon-name-part taxon-name-part-type="species" reg="rutai">rutai</tp:taxon-name-part></tp:taxon-name></italic> sp. n. <bold>82</bold><italic><tp:taxon-name><tp:taxon-name-part taxon-name-part-type="genus" reg="Callistomorphus">C.</tp:taxon-name-part><tp:taxon-name-part taxon-name-part-type="species" reg="szoltysi">szoltysi</tp:taxon-name-part></tp:taxon-name></italic> sp. n. <bold>83</bold><italic><tp:taxon-name><tp:taxon-name-part taxon-name-part-type="genus" reg="Callistomorphus">C.</tp:taxon-name-part><tp:taxon-name-part taxon-name-part-type="species" reg="torosus">torosus</tp:taxon-name-part></tp:taxon-name></italic> sp. n. <bold>84</bold><italic><tp:taxon-name><tp:taxon-name-part taxon-name-part-type="genus" reg="Callistomorphus">C.</tp:taxon-name-part><tp:taxon-name-part taxon-name-part-type="species" reg="turbidus">turbidus</tp:taxon-name-part></tp:taxon-name></italic> sp. n. Last ventrite: <bold>85</bold><italic><tp:taxon-name><tp:taxon-name-part taxon-name-part-type="genus" reg="Callistomorphus">C.</tp:taxon-name-part><tp:taxon-name-part taxon-name-part-type="species" reg="farinosus">farinosus</tp:taxon-name-part></tp:taxon-name></italic> Perr., male <bold>86</bold><italic><tp:taxon-name><tp:taxon-name-part taxon-name-part-type="genus" reg="Callistomorphus">C.</tp:taxon-name-part><tp:taxon-name-part taxon-name-part-type="species" reg="fundatus">fundatus</tp:taxon-name-part></tp:taxon-name></italic> sp. n., male <bold>87</bold><italic><tp:taxon-name><tp:taxon-name-part taxon-name-part-type="genus" reg="Callistomorphus">C.</tp:taxon-name-part><tp:taxon-name-part taxon-name-part-type="species" reg="gibbus">gibbus</tp:taxon-name-part></tp:taxon-name></italic> sp. n., male <bold>88</bold><italic><tp:taxon-name><tp:taxon-name-part taxon-name-part-type="genus" reg="Callistomorphus">C.</tp:taxon-name-part><tp:taxon-name-part taxon-name-part-type="species" reg="malleus">malleus</tp:taxon-name-part></tp:taxon-name></italic> sp. n., male <bold>89</bold><italic><tp:taxon-name><tp:taxon-name-part taxon-name-part-type="genus" reg="Callistomorphus">C.</tp:taxon-name-part><tp:taxon-name-part taxon-name-part-type="species" reg="minimus">minimus</tp:taxon-name-part></tp:taxon-name></italic> sp. n., female <bold>90</bold> – <italic><tp:taxon-name><tp:taxon-name-part taxon-name-part-type="genus" reg="Callistomorphus">C.</tp:taxon-name-part><tp:taxon-name-part taxon-name-part-type="species" reg="rutai">rutai</tp:taxon-name-part></tp:taxon-name></italic> sp. n., male <bold>91</bold><italic><tp:taxon-name><tp:taxon-name-part taxon-name-part-type="genus" reg="Callistomorphus">C.</tp:taxon-name-part><tp:taxon-name-part taxon-name-part-type="species" reg="szoltysi">szoltysi</tp:taxon-name-part></tp:taxon-name></italic> sp. n., female <bold>92</bold><italic><tp:taxon-name><tp:taxon-name-part taxon-name-part-type="genus" reg="Callistomorphus">C.</tp:taxon-name-part><tp:taxon-name-part taxon-name-part-type="species" reg="torosus">torosus</tp:taxon-name-part></tp:taxon-name></italic> sp. n., male <bold>93</bold><italic><tp:taxon-name><tp:taxon-name-part taxon-name-part-type="genus" reg="Callistomorphus">C.</tp:taxon-name-part><tp:taxon-name-part taxon-name-part-type="species" reg="turbidus">turbidus</tp:taxon-name-part></tp:taxon-name></italic> sp. n., male.</p></caption><graphic xmlns:xlink="http://www.w3.org/1999/xlink" xlink:href="zookeys-821-045-g009.jpg" position="float" orientation="portrait" xlink:type="simple" id="oo_261033.jpg"/></fig><fig id="F10" position="float" orientation="portrait"><label>Figures 94–107.</label><caption><p>Penis: <bold>94</bold><italic><tp:taxon-name><tp:taxon-name-part taxon-name-part-type="genus" reg="Callistomorphus">C.</tp:taxon-name-part><tp:taxon-name-part taxon-name-part-type="species" reg="farinosus">farinosus</tp:taxon-name-part></tp:taxon-name></italic> Perr. <bold>95</bold><italic><tp:taxon-name><tp:taxon-name-part taxon-name-part-type="genus" reg="Callistomorphus">C.</tp:taxon-name-part><tp:taxon-name-part taxon-name-part-type="species" reg="fundatus">fundatus</tp:taxon-name-part></tp:taxon-name></italic> sp. n. <bold>96</bold><italic><tp:taxon-name><tp:taxon-name-part taxon-name-part-type="genus" reg="Callistomorphus">C.</tp:taxon-name-part><tp:taxon-name-part taxon-name-part-type="species" reg="gibbus">gibbus</tp:taxon-name-part></tp:taxon-name></italic> sp. n. <bold>97</bold><italic><tp:taxon-name><tp:taxon-name-part taxon-name-part-type="genus" reg="Callistomorphus">C.</tp:taxon-name-part><tp:taxon-name-part taxon-name-part-type="species" reg="malleus">malleus</tp:taxon-name-part></tp:taxon-name></italic> sp. n. <bold>98</bold><italic><tp:taxon-name><tp:taxon-name-part taxon-name-part-type="genus" reg="Callistomorphus">C.</tp:taxon-name-part><tp:taxon-name-part taxon-name-part-type="species" reg="rutai">rutai</tp:taxon-name-part></tp:taxon-name></italic> sp. n. <bold>99</bold><italic><tp:taxon-name><tp:taxon-name-part taxon-name-part-type="genus" reg="Callistomorphus">C.</tp:taxon-name-part><tp:taxon-name-part taxon-name-part-type="species" reg="torosus">torosus</tp:taxon-name-part></tp:taxon-name></italic> sp. n. <bold>100</bold><italic><tp:taxon-name><tp:taxon-name-part taxon-name-part-type="genus" reg="Callistomorphus">C.</tp:taxon-name-part><tp:taxon-name-part taxon-name-part-type="species" reg="turbidus">turbidus</tp:taxon-name-part></tp:taxon-name></italic> sp. n. Male pygidium, ventral view: <bold>101</bold><italic><tp:taxon-name><tp:taxon-name-part taxon-name-part-type="genus" reg="Callistomorphus">C.</tp:taxon-name-part><tp:taxon-name-part taxon-name-part-type="species" reg="farinosus">farinosus</tp:taxon-name-part></tp:taxon-name></italic> Perr. <bold>102</bold><italic><tp:taxon-name><tp:taxon-name-part taxon-name-part-type="genus" reg="Callistomorphus">C.</tp:taxon-name-part><tp:taxon-name-part taxon-name-part-type="species" reg="fundatus">fundatus</tp:taxon-name-part></tp:taxon-name></italic> sp. n. <bold>103</bold><italic><tp:taxon-name><tp:taxon-name-part taxon-name-part-type="genus" reg="Callistomorphus">C.</tp:taxon-name-part><tp:taxon-name-part taxon-name-part-type="species" reg="gibbus">gibbus</tp:taxon-name-part></tp:taxon-name></italic> sp. n. <bold>104</bold><italic><tp:taxon-name><tp:taxon-name-part taxon-name-part-type="genus" reg="Callistomorphus">C.</tp:taxon-name-part><tp:taxon-name-part taxon-name-part-type="species" reg="malleus">malleus</tp:taxon-name-part></tp:taxon-name></italic> sp. n. <bold>105</bold><italic><tp:taxon-name><tp:taxon-name-part taxon-name-part-type="genus" reg="Callistomorphus">C.</tp:taxon-name-part><tp:taxon-name-part taxon-name-part-type="species" reg="rutai">rutai</tp:taxon-name-part></tp:taxon-name></italic> sp. n. <bold>106</bold><italic><tp:taxon-name><tp:taxon-name-part taxon-name-part-type="genus" reg="Callistomorphus">C.</tp:taxon-name-part><tp:taxon-name-part taxon-name-part-type="species" reg="torosus">torosus</tp:taxon-name-part></tp:taxon-name></italic> sp. n. <bold>107</bold><italic><tp:taxon-name><tp:taxon-name-part taxon-name-part-type="genus" reg="Callistomorphus">C.</tp:taxon-name-part><tp:taxon-name-part taxon-name-part-type="species" reg="turbidus">turbidus</tp:taxon-name-part></tp:taxon-name></italic> sp. n – ventral and frontal view.</p></caption><graphic xmlns:xlink="http://www.w3.org/1999/xlink" xlink:href="zookeys-821-045-g010.jpg" position="float" orientation="portrait" xlink:type="simple" id="oo_261035.jpg"/></fig><fig id="F11" position="float" orientation="portrait"><label>Figures 108–121.</label><caption><p>Male. <tp:taxon-name><tp:taxon-name-part taxon-name-part-type="genus" reg="Tegmen">Tegmen</tp:taxon-name-part></tp:taxon-name>: <bold>108</bold><italic><tp:taxon-name><tp:taxon-name-part taxon-name-part-type="genus" reg="Callistomorphus">C.</tp:taxon-name-part><tp:taxon-name-part taxon-name-part-type="species" reg="farinosus">farinosus</tp:taxon-name-part></tp:taxon-name></italic> Perr. <bold>109</bold><italic><tp:taxon-name><tp:taxon-name-part taxon-name-part-type="genus" reg="Callistomorphus">C.</tp:taxon-name-part><tp:taxon-name-part taxon-name-part-type="species" reg="fundatus">fundatus</tp:taxon-name-part></tp:taxon-name></italic> sp. n. <bold>110</bold><italic><tp:taxon-name><tp:taxon-name-part taxon-name-part-type="genus" reg="Callistomorphus">C.</tp:taxon-name-part><tp:taxon-name-part taxon-name-part-type="species" reg="gibbus">gibbus</tp:taxon-name-part></tp:taxon-name></italic> sp. n. <bold>111</bold><italic><tp:taxon-name><tp:taxon-name-part taxon-name-part-type="genus" reg="Callistomorphus">C.</tp:taxon-name-part><tp:taxon-name-part taxon-name-part-type="species" reg="malleus">malleus</tp:taxon-name-part></tp:taxon-name></italic> sp. n. <bold>112</bold><italic><tp:taxon-name><tp:taxon-name-part taxon-name-part-type="genus" reg="Callistomorphus">C.</tp:taxon-name-part><tp:taxon-name-part taxon-name-part-type="species" reg="rutai">rutai</tp:taxon-name-part></tp:taxon-name></italic> sp. n. <bold>113</bold><italic><tp:taxon-name><tp:taxon-name-part taxon-name-part-type="genus" reg="Callistomorphus">C.</tp:taxon-name-part><tp:taxon-name-part taxon-name-part-type="species" reg="torosus">torosus</tp:taxon-name-part></tp:taxon-name></italic> sp. n. <bold>114</bold><italic><tp:taxon-name><tp:taxon-name-part taxon-name-part-type="genus" reg="Callistomorphus">C.</tp:taxon-name-part><tp:taxon-name-part taxon-name-part-type="species" reg="turbidus">turbidus</tp:taxon-name-part></tp:taxon-name></italic> sp. n. Spiculum gastrale: <bold>115</bold><italic><tp:taxon-name><tp:taxon-name-part taxon-name-part-type="genus" reg="Callistomorphus">C.</tp:taxon-name-part><tp:taxon-name-part taxon-name-part-type="species" reg="farinosus">farinosus</tp:taxon-name-part></tp:taxon-name></italic> Perr. <bold>116</bold><italic><tp:taxon-name><tp:taxon-name-part taxon-name-part-type="genus" reg="Callistomorphus">C.</tp:taxon-name-part><tp:taxon-name-part taxon-name-part-type="species" reg="fundatus">fundatus</tp:taxon-name-part></tp:taxon-name></italic> sp. n. <bold>117</bold><italic><tp:taxon-name><tp:taxon-name-part taxon-name-part-type="genus" reg="Callistomorphus">C.</tp:taxon-name-part><tp:taxon-name-part taxon-name-part-type="species" reg="gibbus">gibbus</tp:taxon-name-part></tp:taxon-name></italic> sp. n. <bold>118</bold><italic><tp:taxon-name><tp:taxon-name-part taxon-name-part-type="genus" reg="Callistomorphus">C.</tp:taxon-name-part><tp:taxon-name-part taxon-name-part-type="species" reg="malleus">malleus</tp:taxon-name-part></tp:taxon-name></italic> sp. n. <bold>119</bold><italic><tp:taxon-name><tp:taxon-name-part taxon-name-part-type="genus" reg="Callistomorphus">C.</tp:taxon-name-part><tp:taxon-name-part taxon-name-part-type="species" reg="rutai">rutai</tp:taxon-name-part></tp:taxon-name></italic> sp. n. <bold>120</bold><italic><tp:taxon-name><tp:taxon-name-part taxon-name-part-type="genus" reg="Callistomorphus">C.</tp:taxon-name-part><tp:taxon-name-part taxon-name-part-type="species" reg="torosus">torosus</tp:taxon-name-part></tp:taxon-name></italic> sp. n. <bold>121</bold><italic><tp:taxon-name><tp:taxon-name-part taxon-name-part-type="genus" reg="Callistomorphus">C.</tp:taxon-name-part><tp:taxon-name-part taxon-name-part-type="species" reg="turbidus">turbidus</tp:taxon-name-part></tp:taxon-name></italic> sp. n.</p></caption><graphic xmlns:xlink="http://www.w3.org/1999/xlink" xlink:href="zookeys-821-045-g011.jpg" position="float" orientation="portrait" xlink:type="simple" id="oo_261036.jpg"/></fig></tp:treatment-sec></tp:taxon-treatment>
